# Supplementary material for: Cellular response to small molecules that selectively stall protein synthesis by the ribosome
Source: PLoS Genet. 2019 Mar 15;15(3):e1008057. doi: 10.1371/journal.pgen.1008057 (PMC6436758; doi:10.1371/journal.pgen.1008057)
Supplement: S1 Table — *undef, undefined as no discrete stall site could be identified 5’ of the DMax position. (XLSX) [file pgen.1008057.s013.xlsx]

## Sheet: comp_846_503_zscore_table_stall
		PF8503				PF846
Gene	Transcript id	Main Stall codon	DMax Codon	Z score (DMax value)	Log2 fold Change 1.5µM	Main Stall codon	DMax Codon	Z score (DMax value)	Log2 fold Change 1.5µM
ACSF2	hg38_knownGene_uc002iqu.4	undef*	55	2.08	-1.26191	undef	107	-0.46	-0.113375
ADAM10	hg38_knownGene_uc002afd.3	11	30	0.56	-0.745302	undef	30	-0.51	-0.144486
AMBP	hg38_knownGene_uc004bie.5	26	27	2.25	-0.931633	26	27	-0.43	0.0335166
APOH	hg38_knownGene_uc002jfn.5	44, 103	109	3.5	-0.797883	44	140	-0.36	-0.0366995
ARF1	hg38_knownGene_uc001hrs.3	69	39	-0.63	-0.000140508	69	26	0.71	-0.463305
BCAP31	hg38_knownGene_uc004fie.3	24	36	0.83	-0.235136	24	36	3.54	-1.05023
BRF1	hg38_knownGene_uc010axg.2	undef	184	3.29	-1.02296	undef	125	0.02	-0.266218
BRI3BP	hg38_knownGene_uc001uha.2	251	50	2.17	-0.541416	30	46	3.32	-1.02339
C14orf1	hg38_knownGene_uc001xrt.4	43, 32, 33	47	5.47	-1.27633	undef	72	0.7	0.118665
CD99	hg38_knownGene_uc004fpz.4	19	43	5.94	-0.972914	undef	42	5.1	-0.805105
CDO1	hg38_knownGene_uc003krg.4	undef	25	1.27	-0.0997679	22	26	5.54	-0.859188
CTBS	hg38_knownGene_uc001dka.3	undef	48	3.77	-1.30709	undef	53	-0.46	-0.311257
CTSA	hg38_knownGene_uc002xqh.4	41, 37, 46	64	1.77	-0.602841	undef	66	-0.33	-0.0794243
DAD1	hg38_knownGene_uc001wgl.3	24	28	6.88	-1.35081	24,113	54	2.44	-0.688575
DHFR	hg38_knownGene_uc003kgy.2	16	26	3.13	-0.8346	undef	132	0.48	-0.0550379
DNAJB9	hg38_knownGene_uc003vfn.4	undef	86	4.73	-1.14361	58,223	95	0.42	-0.0605334
DPCD	hg38_knownGene_uc001ktn.4	undef	66	1.24	-0.31067	undef	36	3.6	-0.872888
EEF1B2	hg38_knownGene_uc002vbg.2	46	51	2.08	-0.519156	undef	59	-0.02	0.0194972
EMC7	hg38_knownGene_uc001zhm.4	undef	110	0.27	0.0123485	18	32	6.21	-0.902421
GDI1	hg38_knownGene_uc004fli.5	23	45	2.5	-0.829247	undef	161	0	-0.0962304
GDI2	hg38_knownGene_uc001iil.4	22	38	1.61	-0.834304	undef	36	-0.58	-0.0269849
HSD17B11	hg38_knownGene_uc003hqp.3	300	48	0.02	0.0781356	16	17	7.02	-1.62406
HSPB11	hg38_knownGene_uc001cwh.4	27	56	3.15	-0.839381	undef	54	-0.23	-0.0238119
KDELR3	hg38_knownGene_uc003avv.4	86	87	5.87	-1.21836	undef	55	1.36	-0.284975
LRP8	hg38_knownGene_uc001cvi.4	undef	856	-0.27	-0.0207063	undef	188	3.51	-0.95421
LTBP3	hg38_knownGene_uc001oej.4	35	56	1.36	-0.863206	undef	132	1.86	-1.21502
MAPRE1	hg38_knownGene_uc002wyh.3	undef	66	2.39	-0.749569	undef	66	1.08	-0.195529
MDK	hg38_knownGene_uc031qav.2	16	31	12.16	-2.6451	24	32	6.6	-1.41388
MKKS	hg38_knownGene_uc002wnu.3	undef	434	-0.74	-0.913393	undef	446	0.6	-0.371923
MPZL1	hg38_knownGene_uc001geo.3	107	107	3.15	-0.757254	undef	238	-0.42	-0.0733517
MST1	hg38_knownGene_uc003cxg.4	30	116	1.1	-0.390974	30	81	4.25	-1.32168
NAGA	hg38_knownGene_uc003bbw.5	27, 106	107	5.15	-1.24778	undef	127	3.5	-0.909653
NDUFB8	hg38_knownGene_uc001kri.3	undef	158	1.32	0.0786289	undef	160	2.65	-0.618572
NME1	hg38_knownGene_uc002iti.3	undef	114	-1.06	-0.642673	undef	150	-0.97	-0.000942489
PCBP1	hg38_knownGene_uc002sgf.4	20	37	6.13	-1.92265	20	43	3.67	-1.15322
PCBP2	hg38_knownGene_uc001sdb.5	20	32	5.93	-1.43073	20	32	4.1	-0.863599
PCSK9	hg38_knownGene_uc001cyf.3	23	38	3.8	-1.49203	23	112	6.23	-2.03417
PDE3B	hg38_knownGene_uc001mln.4	undef	163	1.08	-0.966138	395	402	0.84	-0.260112
PLA2G15	hg38_knownGene_uc002evr.4	25,30	37	4.88	-1.65666	38	45	3.71	-1.45298
PLEKHA5	hg38_knownGene_uc001reb.4	23	56	2.19	-1.06136	undef	751	-0.15	-0.0784018
PODXL2	hg38_knownGene_uc003ejq.4	21	46	3.37	-1.11745	20	47	1.88	-0.500623
POGLUT1	hg38_knownGene_uc003ecm.4	19	25	5.4	-1.75437	undef	196	1.43	-0.620313
POP7	hg38_knownGene_uc003uwh.5	34	36	3.34	-0.706793	undef	37	-0.35	0.0177329
PRKAR2A	hg38_knownGene_uc003cux.2	26	64	5.66	-1.41621	27	153	-0.06	-0.00114323
PTP4A1	hg38_knownGene_uc003pel.5	undef	160	-0.93	0.646145	undef	156	-0.65	0.397539
RAB3GAP1	hg38_knownGene_uc002tuj.4	249	256	3.46	-1.2083	undef	248	-0.2	-0.0596456
RPL27	hg38_knownGene_uc060fqn.1	23	30	3.97	-0.982128	23	30	6.72	-1.38976
RPS15A	hg38_knownGene_uc002dfh.2	undef	112	-0.9	-0.727101	undef	84	-0.69	-0.133733
SEC63	hg38_knownGene_uc003psc.5	9, 92	105	2.21	-0.839381	9,114,215	409	0.23	0.00273673
SERINC1	hg38_knownGene_uc003pyy.2	undef	224	2.96	-0.722627	undef	235	-0.69	-0.0037673
SSR4	hg38_knownGene_uc065bwy.1	20	33	4.03	-0.812364	undef	33	0.94	-0.193552
SUMF2	hg38_knownGene_uc011kcw.3	41	74	1.24	-0.112316	41,59	71	2.88	-0.74454
TGFBI	hg38_knownGene_uc003lbf.5	8	48	0.93	-1.09018	undef	86	0.36	-0.596266
TM2D3	hg38_knownGene_uc002bxi.4	undef	41	-0.08	-0.223825	19	76	5.33	-1.34629
TM4SF4	hg38_knownGene_uc003exd.3	19,39	41	6.32	-2.09254	undef	57	-0.35	-0.129654
TMX2	hg38_knownGene_uc001nlc.3	undef	149	4.85	-0.867502	undef	185	-0.13	0.0348759
TOB2	hg38_knownGene_uc003azz.2	3,16,25	28	2.42	-0.660226	3	40	0.73	-0.250738
TPP1	hg38_knownGene_uc001mel.2	15	39	2.44	-1.00757	undef	57	-0.37	-0.0717463
USMG5	hg38_knownGene_uc001kww.4	undef	46	1.32	0.428771	undef	46	1.43	0.554334
USO1	hg38_knownGene_uc032tmk.2	undef	376	2.74	-0.913028	286	313	3.22	-0.89761
