# Supplementary material for: Cellular response to small molecules that selectively stall protein synthesis by the ribosome
Source: PLoS Genet. 2019 Mar 15;15(3):e1008057. doi: 10.1371/journal.pgen.1008057 (PMC6436758; doi:10.1371/journal.pgen.1008057)
Supplement: S2 Table — *undef, undefined as no discrete stall site could be identified 5’ of the DMax position. (XLSX) [file pgen.1008057.s014.xlsx]

## Sheet: comp_lintneretal_final
	PF846 (Lintner et al.)					PF846 (Current study)
Gene	Transcript id	Main Stall codon	DMax Codon	Z score (DMax value)	Log2 fold Change 1.5µM	Transcript id (UCSC)	Codon highest FP density	DMax Codon	Z score (DMax value)	Log2 fold Change 1.5µM
MDK	ENST00000395566	20	32	6.7	-2.3	hg38_knownGene_uc031qav.2	24	32	6.6	-1.4
CCR1	ENST00000296140	undef*	105	3.5	-2.2	hg38_knownGene_uc003cph.2	undef	130	5.81	-1.54
PCSK9	ENST00000302118	34	61	5.5	-2.2	hg38_knownGene_uc001cyf.3	23	112	6.23	-2.02
HSD17B11	ENST00000358290	16	18	9	-1.8	hg38_knownGene_uc003hqp.3	16	17	7.02	-1.61
MST1	ENST00000449682	39	49	2.3	-1.8	hg38_knownGene_uc003cxg.4	30	81	4.25	-1.31
LTBP3	ENST00000301873	undef	121	2.3	-1.8	hg38_knownGene_uc001oej.4	35	132	1.86	-1.41
RPL27	ENST00000253788	26	28	9.2	-1.6	hg38_knownGene_uc060fqn.1	23	30	6.72	-1.37
CDH1	ENST00000261769	729	742	2.5	-1.4	hg38_knownGene_uc002ewg.2	729	740	1.3	-1.22
PCBP1	ENST00000303577	32	34	5.2	-1.4	hg38_knownGene_uc002sgf.4	20	43	3.67	-1.14
DPCD	ENST00000370151	undef	41	2.7	-1.3	hg38_knownGene_uc001ktn.4	32	36	3.6	-0.86
BCAP31	ENST00000345046	24	38	4.3	-1.2	hg38_knownGene_uc004fie.3	24	36	3.54	-1.04
PODXL2	ENST00000342480	31	172	4.3	-1.2	hg38_knownGene_uc003ejq.4	20	47	1.88	-0.7
PLA2G15	ENST00000219345	38	42	3.9	-1.2	hg38_knownGene_uc002evr.4	38	45	3.71	-1.44
USO1	ENST00000514213	298	344	4.6	-1.1	hg38_knownGene_uc032tmk.2	286	313	3.22	-0.88
SUMF1	ENST00000272902	31	50	3.2	-1.1	hg38_knownGene_uc003bpz.3	22	51	2.68	-0.58
EMC7	ENST00000256545	17	31	4.7	-1.1	hg38_knownGene_uc001zhm.4	18	32	6.21	-0.89
CD99	ENST00000624481	30	44	5.8	-1.1	hg38_knownGene_uc004fpz.4	19	42	5.1	-0.79
SUMF2	ENST00000434526	41	81	4.4	-1	hg38_knownGene_uc011kcw.3	41	71	2.88	-0.73
PCBP2	ENST00000359282	13	34	5.4	-0.9	hg38_knownGene_uc001sdb.5	20	32	4.1	-0.85
NAGA	ENST00000402937	undef	107	2.4	-0.9	hg38_knownGene_uc003bbw.5	37	127	3.5	-0.89
BRI3BP	ENST00000341446	19	47	2.3	-0.9	hg38_knownGene_uc001uha.2	30	46	3.32	-1.01
IFI30	ENST00000407280	92	95	4.1	-0.6	NA	NA	NA	NA	NA
