# Supplementary material for: Cellular response to small molecules that selectively stall protein synthesis by the ribosome
Source: PLoS Genet. 2019 Mar 15;15(3):e1008057. doi: 10.1371/journal.pgen.1008057 (PMC6436758; doi:10.1371/journal.pgen.1008057)
Supplement: S3 Table — *Transcript definition: P1, sgRNA targets transcription start site from P1 promoter as defined in the FANTOM5 data [51]; P2, sgRNA targets transcription start site from P2 promoter; P1P2, sgRNA targets transcription start site from P1 and P2. (XLSX) [file pgen.1008057.s015.xlsx]

## Sheet: PF8503_CRISPRi
		Untreated growth phenotype (Gamma)		PF8503 toxin phenotype (Rho)		PF8503 growth phenotype (Tau)
		average Rep1 and Rep2		average Rep1 and Rep2		average Rep1 and Rep2
		Mann-Whitney p-value	average phenotype of strongest 3	Mann-Whitney p-value	average phenotype of strongest 3	Mann-Whitney p-value	average phenotype of strongest 3
gene	transcripts*
A1BG	P1	0.836654	0.000253119	0.59334	-0.023362	0.495755	-0.0608444
A1BG	P2	0.126282	0.0220213	0.276677	0.0147615	0.00181184	0.0724956
A1CF	P1P2	0.0603966	-0.0258382	0.00916763	0.0369719	0.382963	-0.0146297
A2M	P1P2	0.999345	-0.00150977	0.319111	0.0412802	0.461016	0.0243077
A2ML1	P1P2	0.775436	0.00129336	0.964956	-0.0125157	0.941728	-0.0617493
A3GALT2	ENST00000442999.3	0.972639	0.0118059	0.161588	-0.0130045	0.0739075	-0.0752926
A4GALT	P1P2	0.0848741	-0.02987	0.422207	0.012036	0.228968	-0.0459409
A4GNT	P1P2	0.114579	0.0105668	0.80584	0.00589906	0.0287694	0.0579642
AAAS	P1P2	0.401834	-0.00635953	0.488816	-0.0285286	0.0475617	-0.0572797
AACS	P1P2	0.615246	-0.0281183	0.185089	0.0226314	0.0665567	-0.00636679
AADAC	P1P2	0.118612	-0.0336577	0.0279432	0.0306107	0.464162	-0.0204572
AADACL2	P1P2	0.0126381	-0.0325456	0.753317	-0.00516603	0.00244422	-0.180315
AADACL3	P1P2	0.518054	-0.0165575	0.480149	0.00529447	0.810774	-0.0222913
AADACL4	P1P2	0.790429	0.0096171	0.466076	-0.0124799	0.436661	-0.039026
AADAT	P1P2	0.508183	-0.0198864	0.630184	0.00756704	0.567995	-0.0467461
AAED1	P1P2	0.162889	0.000912143	0.192712	-0.0119018	0.60519	-0.0183594
AAGAB	P1P2	0.155918	-0.0393399	0.886089	0.0541102	0.0892194	-0.0421295
AAK1	P1P2	0.119585	-0.0483022	0.0928855	0.0306832	0.632533	-0.083761
AAMDC	P1P2	0.67323	-0.00957828	0.454561	-0.00591565	0.343075	-0.037316
AAMP	P1P2	0.366881	-0.130105	0.453425	0.0870878	0.413135	-0.21307
AANAT	P1P2	0.516306	0.00952237	0.517825	-0.0178041	0.899583	-0.0228373
AAR2	P1P2	0.126865	-0.0678003	0.0315823	-0.0169378	0.000749882	-0.265364
AARD	P1P2	0.469674	-0.0328555	0.638339	0.0119147	0.43493	-0.0201156
AARS	P1P2	3.00139e-06	-0.450367	0.0689271	0.0986847	7.21681e-07	-0.857085
AARS2	P1P2	0.000192975	-0.193794	0.00250371	0.181695	0.00013919	-0.231304
AARSD1	P1	0.80266	-0.00162284	0.885767	-0.00112337	0.898652	-0.0181656
AARSD1	P2	0.25134	-0.00623335	0.526794	0.0057061	0.475899	-0.0252734
AASDH	P1P2	0.842848	-0.00344486	0.6021	0.00351511	0.826397	0.0266412
AASDHPPT	P1P2	2.17575e-05	-0.0891302	3.99422e-05	0.112445	0.00602665	-0.0806793
AASS	P1P2	0.259682	-0.0203365	0.748486	-0.00826933	0.288257	-0.0480161
AATF	P1P2	0.000141171	-0.213616	0.000426395	0.230526	0.356782	-0.213516
AATK	ENST00000326724.4	0.00765808	-0.0536324	0.0141968	0.0157908	0.135601	-0.0766136
ABAT	P1	0.0807917	-0.019046	0.259186	0.0180532	0.347356	-0.0482119
ABAT	P2	0.216316	0.006512	0.257586	-0.0286773	0.727034	0.0163381
ABCA1	P1P2	0.0466233	-0.173673	0.179318	0.174591	0.27707	-0.179211
ABCA10	P1P2	0.322851	-0.0169731	0.634779	0.018732	0.505847	-0.0120576
ABCA12	P1P2	0.0182706	-0.0314006	0.264175	0.0343251	0.0326236	-0.0409022
ABCA13	P1P2	0.132359	-0.00828381	0.293604	0.00897123	0.449763	-0.0165138
ABCA2	P1P2	0.334035	-0.00938347	0.492509	0.00946769	0.7884	0.00916689
ABCA3	P1P2	0.205106	-0.0424041	0.766795	0.0233299	0.0329116	-0.129642
ABCA4	P1P2	0.385398	-0.023925	0.830011	0.0600687	0.610124	0.0255756
ABCA5	P1P2	0.491954	-0.0449155	0.0048867	0.0698506	0.123782	0.0187795
ABCA6	P1P2	0.474919	0.00371846	0.210936	0.0063519	0.595792	0.0156202
ABCA7	P1	0.556923	-0.0297129	0.436979	0.00440341	0.61652	-0.0670959
ABCA7	P2	0.0483645	0.020738	0.260179	-0.0247511	0.171374	0.0113317
ABCA8	P1P2	0.0153725	-0.0315113	0.00740123	0.039535	0.607246	-0.000226826
ABCA9	P1P2	0.111642	-0.0230187	0.405966	-0.00811407	0.0091322	-0.0794287
ABCB1	ENST00000265724.3	0.0392448	-0.0295303	0.452012	0.0155502	0.0369383	-0.0619919
ABCB10	P1P2	0.304805	-0.157024	0.288774	0.0994637	0.25818	-0.282095
ABCB11	P1P2	0.0227143	-0.0281105	0.0407509	0.0307393	0.518898	-0.0339657
ABCB4	P1P2	0.767467	-0.0101346	0.728113	0.0108326	0.712882	0.0478187
ABCB5	P1P2	0.021232	-0.0250876	0.552059	0.0106823	0.139971	-0.0586455
ABCB6	P1P2	0.054654	0.0168235	0.40929	-0.0233339	0.180759	0.0376483
ABCB7	P1P2	1.76539e-07	-0.163723	9.43734e-08	0.222761	0.365588	-0.0202329
ABCB8	P1P2	0.049137	-0.0337683	0.529096	0.002588	0.0841982	-0.104518
ABCB9	P1	0.465358	0.011998	0.413971	-0.0247994	0.680511	-0.00842199
ABCB9	P2	0.0834263	-0.0238838	0.0153974	0.0314432	0.490565	0.0260407
ABCC1	P1P2	0.11072	-0.0245804	0.714051	-0.0139741	0.0607651	-0.0728393
ABCC10	P1P2	0.908524	0.00801867	0.315296	0.00684198	0.526734	0.0827764
ABCC11	P1	0.176484	0.021729	0.0661963	-0.0534004	0.354945	-0.0838957
ABCC11	P2	0.710988	0.00218895	0.326166	-0.0283337	0.678144	-0.0207211
ABCC12	ENST00000311303.3	0.153216	-0.00171843	0.977406	-0.0250295	0.171763	-0.0196792
ABCC2	P1P2	0.109739	-0.0262447	0.477463	0.0219284	0.390539	-0.0271592
ABCC3	P1P2	0.157052	-0.081032	0.00583694	-0.0410275	0.163421	-0.387503
ABCC4	P1P2	0.771729	-0.00229077	0.0206189	0.022473	0.0302837	0.0222466
ABCC5	P1P2	0.43525	-0.0301551	0.385238	0.00465493	0.53928	-0.0271121
ABCC6	ENST00000205557.7	0.781843	-0.0291767	0.908367	0.00158176	0.965906	-0.0926451
ABCC8	P1P2	0.0135613	-0.097985	0.503304	0.0049413	0.300019	-0.322008
ABCC9	P1P2	0.840553	-0.0362362	0.802206	0.0204705	0.276421	-0.0645067
ABCD1	P1P2	0.231309	-0.0193062	0.806067	0.0263461	0.907029	0.00959985
ABCD2	P1P2	0.510073	0.00342679	0.822268	0.0107303	0.472966	0.0139558
ABCD3	P1P2	0.808112	-0.000477272	0.774875	0.0071521	0.840843	0.0165663
ABCD4	P1P2	0.0561112	-0.0251509	0.132813	0.0389502	0.795645	-0.00734701
ABCE1	P1P2	4.98088e-08	-0.385319	0.000120328	0.132887	8.63901e-08	-0.842557
ABCF1	P1	0.419359	-0.157105	0.425129	0.135053	0.124573	-0.173238
ABCF1	P2	0.157138	-0.0214787	0.0878624	0.0332942	0.566403	0.00491356
ABCF2	P1P2	0.0206028	-0.0245561	0.0028638	0.042464	0.25059	0.0052714
ABCF3	P1P2	0.917369	0.00760204	0.990282	-0.0131873	0.311535	-0.0226524
ABCG1	P1P2	0.438192	-0.0144689	0.994497	0.00381433	0.634206	-0.0587206
ABCG2	P1P2	0.353616	0.018959	0.533801	0.017009	0.184229	0.0666784
ABCG4	P1P2	0.247218	0.0404371	0.298924	-0.0557622	0.430652	0.00793233
ABCG5	P1P2	0.639691	0.0122333	0.256547	0.00707297	0.0996475	0.0530785
ABCG8	P1P2	0.157397	-0.0610096	0.00336999	0.034383	0.571047	0.00542964
ABHD1	P1P2	0.206684	-0.0180855	0.262671	0.0101637	0.458443	0.0163015
ABHD10	P1P2	0.489554	0.0198793	0.0710588	-0.0106579	0.401824	-0.00926283
ABHD11	P1P2	0.530249	-0.0198414	0.544187	0.00317639	0.715731	-0.0186692
ABHD12	P1P2	0.676751	-0.00884949	0.242359	-0.0128063	0.164489	-0.0577903
ABHD12B	P1P2	0.135712	0.014477	0.316145	-0.00643698	0.975273	0.0268926
ABHD13	P1P2	0.0198446	-0.0303453	0.0438795	0.045279	0.680511	0.00435904
ABHD14A	P1P2	0.0963605	-0.0899772	0.00941404	0.095414	0.293221	-0.0834986
ABHD14B	P1	0.383313	-0.0280696	0.718216	0.0100349	0.0816954	-0.050139
ABHD14B	P2	0.0460761	-0.0221435	0.278235	0.0351814	0.50754	-0.0134355
ABHD15	P1P2	0.930889	-0.0716585	0.593746	0.0883279	0.592334	-0.0845618
ABHD16A	P1P2	0.418104	0.00683745	0.137177	-0.0247783	0.572732	-0.0224833
ABHD16B	P1P2	0.196974	-0.0360886	0.386476	0.0447851	0.59014	-0.0287877
ABHD17A	P1P2	0.0509913	-0.00946119	0.390237	0.0144509	0.343301	-0.034269
ABHD17B	P1P2	0.616072	-0.0214325	0.075291	0.0245932	0.224469	-0.013898
ABHD17C	P1P2	0.109613	0.0171583	0.41846	-0.00331997	0.508824	0.0457659
ABHD2	P1P2	0.309812	-0.00839145	0.0651206	0.0266024	0.257439	-0.0137428
ABHD3	P1P2	0.0694665	-0.0705489	0.0193528	0.070709	0.800863	-0.0574351
ABHD4	P1P2	0.0794245	-0.0307481	0.0283218	0.024869	0.883557	-0.0279611
ABHD5	P1P2	0.0340791	-0.0279836	0.0757253	0.0354552	0.734019	-0.0197029
ABHD6	P1P2	0.353935	-0.0141992	0.363772	-0.0078043	0.817712	-0.0409022
ABHD8	P1P2	0.348325	-0.00980167	0.454664	0.00615162	0.494084	0.0133954
ABI1	P1P2	0.638759	0.0045537	0.859183	-0.0106854	0.995898	0.00496893
ABI2	P1P2	0.0791734	-0.0452284	0.566024	-0.0279888	0.0227613	-0.200376
ABI3	P1P2	0.349231	-0.0059356	0.775099	0.00341765	0.291874	-0.0170851
ABI3BP	P1P2	0.256593	-0.00104262	0.567216	0.0224116	0.276032	0.0131463
ABL1	ENST00000372348.2	0.445334	0.00481209	0.977172	0.0208537	0.138082	0.0432739
ABL2	P1	0.373306	-0.0258759	0.156451	0.0332264	0.606219	-0.0218564
ABL2	P2	0.184409	-0.00158693	0.900851	0.000956717	0.173129	0.0190068
ABLIM1	ENST00000277895.5	0.320415	0.0157322	0.36176	-0.0208214	0.912386	0.0174409
ABLIM2	P1P2	0.736284	0.0208023	0.436287	-0.0354559	0.308594	-0.038759
ABLIM3	P1P2	0.692275	-0.0223277	0.190996	-0.0308852	0.211519	-0.112395
ABO	P1	0.614008	-0.0261544	0.517065	0.0156563	0.70632	-0.0164701
ABO	P2	0.712519	0.0057798	0.324866	0.0261291	0.311254	0.0490304
ABR	P1P2	0.0540654	-0.0378845	0.0217033	0.0434239	0.596606	-0.0148491
ABRA	P1P2	0.212547	0.0235267	0.360217	-0.0105256	0.375637	0.0246641
ABRACL	P1P2	0.28532	-0.0306129	0.695743	0.0104288	0.436314	-0.0895667
ABT1	P1P2	0.0295938	-0.0752183	0.0310518	0.0960256	0.938292	-0.0216069
ABTB1	P1P2	0.723488	-0.0194398	0.0770405	0.0465627	0.022344	0.064174
ABTB2	P1P2	0.0155222	-0.0366065	0.00187118	0.0527919	0.196052	0.0127469
ACAA1	P1P2	0.943962	0.0147628	0.479831	0.0067197	0.44205	0.0421243
ACAA2	P1P2	0.178654	-0.0305935	0.357604	0.0138714	0.467216	-0.0188886
ACACA	P1P2	0.00771847	-0.0757026	0.000381541	0.0996188	0.354639	0.024239
ACACB	P1	0.593949	-0.0151947	0.601079	0.0180199	0.720124	-0.0321263
ACACB	P2	0.403649	-0.0312537	0.123469	0.0382051	0.593757	0.00239518
ACAD10	P1P2	0.194909	-0.029564	0.42156	0.00113053	0.353724	-0.0421694
ACAD11	P1P2	0.714927	-0.0444117	0.805158	0.0569649	0.463086	-0.0464811
ACAD8	P1P2	0.600466	0.00747507	0.54946	-0.0052866	0.77419	0.0291688
ACAD9	P1P2	5.00029e-06	-0.0950212	0.000247965	0.111142	0.00060947	-0.103587
ACADL	P1P2	0.665624	-0.0119234	0.135175	0.0101346	0.654859	0.0235093
ACADM	P1P2	0.230509	-0.0096268	0.826809	0.00923321	0.19595	-0.0371947
ACADS	P1P2	0.614214	-0.0421942	0.237079	0.0685898	0.57679	-0.0198838
ACADSB	P1P2	0.923194	0.0109594	0.895742	0.0395575	0.235879	0.0209016
ACADVL	P1P2	0.666477	-0.00359218	0.173311	-0.00675779	0.493528	-0.0291543
ACAN	P1P2	0.163169	-0.0312474	0.137177	0.0163776	0.409819	-0.00503087
ACAP1	P1P2	0.366725	-0.00513956	0.570601	0.00315408	0.42208	-0.0261377
ACAP2	P1P2	0.72613	-0.00737126	0.629975	-0.0050295	0.894701	-0.0273571
ACAP3	P1P2	0.304391	0.00139931	0.780951	0.000421389	0.300705	0.0407331
ACAT1	P1P2	0.850893	0.0114439	0.0825924	-0.037973	0.128661	-0.04331
ACAT2	P1P2	0.917136	-0.0191916	0.685696	0.0333576	0.931874	0.00541517
ACBD3	P1P2	0.000841189	-0.0378716	0.0934576	-0.036723	1.63291e-05	-0.123994
ACBD4	P1	0.671198	0.00196112	0.159388	0.0241073	0.151263	0.0621605
ACBD4	P2	0.145632	0.000748694	0.727314	-0.00639263	0.276411	0.0115224
ACBD5	P1P2	0.59182	-6.68707e-05	0.831186	-0.0138955	0.90606	-0.0123875
ACBD6	P1P2	0.0935724	-0.0326926	0.425299	0.0459238	0.219465	-0.0430657
ACBD7	P1P2	0.225977	0.0224443	0.414978	-0.0286065	0.280198	0.027558
ACCS	P1P2	0.55413	-0.011309	0.522586	0.0420819	0.942733	0.0474423
ACCSL	ENST00000378832.1	0.387325	-0.00830318	0.834566	0.00951042	0.576321	-0.0237065
ACD	P1P2	0.360834	-0.0338151	0.579606	0.0167076	0.474627	-0.04245
ACE	P1	0.989111	-0.00543256	0.593746	0.0120347	0.561243	-0.0117635
ACE	P2	0.496961	-0.00401371	0.427689	0.00606705	0.993553	-0.00840551
ACE2	P1P2	0.986536	0.00486538	0.29958	0.0342778	0.0998173	0.0672167
ACER1	P1P2	0.203224	-0.00835097	0.776898	0.0067841	0.306644	-0.0296326
ACER2	P1P2	0.155083	-0.013715	0.384917	0.0267717	0.982068	-0.0172006
ACER3	P1P2	0.0633877	0.0239167	0.518585	-0.00878297	0.0910642	0.0672751
ACHE	P1	0.0489345	-0.0223782	0.482938	0.0111622	0.133992	-0.070204
ACHE	P2	0.386202	0.0064726	0.878587	0.0104445	0.114798	0.0377854
ACIN1	P1	0.90643	-0.000789674	0.000250537	-0.071427	0.000413871	-0.156826
ACIN1	P2	0.000121206	-0.0423638	0.002308	0.041443	0.341359	-0.0761843
ACKR2	P1P2	0.0513762	-0.0245358	0.223177	0.00078071	0.32478	-0.080996
ACKR3	P1	0.360526	-0.0565018	0.296174	0.027782	0.991678	-0.130868
ACKR3	P2	0.257702	-0.0209228	0.707275	0.0339509	0.693697	0.0379542
ACKR4	P1P2	0.000602738	-0.0181741	0.00146143	0.0535882	0.0464476	0.011685
ACLY	P1P2	0.246881	-0.0575145	0.0603164	0.0871522	0.378334	0.00576539
ACMSD	P1P2	0.00274003	-0.02314	0.0236391	0.0253823	0.194027	-0.0413017
ACN9	P1P2	0.64501	0.0072429	0.790409	-0.00289319	0.47373	0.0593385
ACO1	P1P2	0.655841	-0.00586418	0.954245	0.00851317	0.63735	-0.0185563
ACO2	P1P2	0.15878	-0.00740069	0.598018	0.00852912	0.397877	-0.0262414
ACOT1	P1P2	0.327034	-0.0180685	0.944897	0.00796997	0.22751	-0.040899
ACOT11	P1	0.248441	-0.0754471	0.571399	0.0234215	0.412464	-0.227743
ACOT11	P2	0.0313507	-0.0655576	0.138817	0.0642713	0.234026	-0.109756
ACOT12	P1P2	0.118959	-0.0274063	0.394297	0.0355163	0.236926	-0.00994132
ACOT13	P1P2	0.686438	-0.00902245	0.244255	-0.0125318	0.249139	-0.0822695
ACOT2	P1P2	0.627475	-0.00854789	0.412798	-0.0118869	0.130668	-0.048018
ACOT4	P1P2	0.202911	-0.0871887	0.133495	0.0435187	0.178473	-0.120318
ACOT6	P1P2	0.0469803	-0.026787	0.234066	0.016098	0.262035	-0.0614581
ACOT7	P1P2	0.248802	-0.0108246	0.5146	0.0102596	0.745333	-0.0322533
ACOT8	P1P2	0.197755	-0.0135561	0.0824886	0.0273158	0.693046	0.0103551
ACOT9	P1P2	0.315816	0.00761641	0.392956	0.00382864	0.338366	-0.00822036
ACOX1	P1P2	0.923893	-0.0125211	0.947467	0.0179675	0.486508	-0.00719242
ACOX2	P1	0.332422	-0.0381059	0.40979	0.0133388	0.117252	-0.0860787
ACOX2	P2	0.959623	0.0040718	0.730318	0.0312457	0.324203	-0.0061245
ACOX3	P1	0.60517	-0.00805745	0.601283	-0.0268899	0.600075	-0.103302
ACOX3	P2	0.122827	0.018298	0.0157618	-0.0472272	0.277199	-0.0432681
ACOXL	P1P2	0.327469	-0.0315445	0.179889	0.0326647	0.586457	-0.0179133
ACP1	P1P2	0.578001	-0.0755899	0.915972	-0.0065813	0.244225	-0.221757
ACP2	P1P2	0.334682	-0.00982523	0.952875	-0.00546832	0.366916	0.013349
ACP5	P1	0.365169	-0.0829778	0.538745	0.0473675	0.347205	-0.155854
ACP5	P2	0.616485	-0.00754395	0.580812	0.00124495	0.874752	-0.0225111
ACP6	P1P2	0.933456	-0.0128176	0.558698	0.0149073	0.752906	-0.0286089
ACPL2	P1P2	0.0032857	-0.0459544	0.171931	0.0330195	0.0140893	-0.0924881
ACPP	P1P2	0.00507739	-0.0304372	0.215903	0.0399474	0.0543581	-0.0215458
ACPT	ENST00000270593.1	0.159215	-0.0272573	0.392995	0.00863137	0.202219	-0.0761771
ACR	P1P2	0.880207	-0.00871594	0.5708	0.00782475	0.538503	-0.0152697
ACRBP	P1P2	0.53391	-0.00494809	0.526602	0.00753313	0.814518	0.0128179
ACRC	P1P2	0.74271	-0.0100113	0.154572	0.035821	0.17009	0.0240094
ACRV1	P1P2	0.798578	0.00440986	0.300127	0.0156727	0.065475	0.00842955
ACSBG1	P1P2	0.879744	0.00473369	0.176954	0.0217758	0.130743	0.0390211
ACSBG2	P1P2	0.0276932	0.0215299	0.590905	-0.0107804	0.0679184	0.0613882
ACSF2	P1P2	0.405303	-0.00449937	0.784558	0.0119217	0.261036	-0.0203587
ACSF3	P1P2	0.091976	-0.0239496	0.214058	0.0324223	0.455421	-0.00959979
ACSL1	P1P2	0.0755803	-0.0504989	0.0522598	0.0370955	0.645342	-0.0930912
ACSL3	P1P2	0.402329	-0.00254405	0.487711	-0.0093666	0.997539	-0.0369873
ACSL4	P1P2	0.240119	-0.0210973	0.362998	0.00796505	0.494455	0.00492368
ACSL5	P1	0.167317	0.0174552	0.408389	0.00826337	0.209233	0.0142678
ACSL5	P2	0.717119	0.00646629	0.328194	0.0269197	0.307479	0.0263073
ACSL6	P1	0.0441569	-0.0540561	0.180844	0.0564109	0.289326	-0.0545935
ACSL6	P2	0.325877	0.0121617	0.851813	0.00813642	0.221457	0.0271289
ACSM1	P1P2	0.0325949	-0.0228367	0.185966	0.0226318	0.159464	-0.046352
ACSM2A	P1P2	0.0597171	-0.0338367	0.316571	0.0252235	0.19292	-0.0568254
ACSM2B	P1P2	0.0254711	-0.028966	0.123397	0.0363005	0.287191	-0.0378633
ACSM3	P1P2	0.445334	-0.00501111	0.437499	0.0113366	0.684824	0.00895484
ACSM4	ENST00000399422.4	0.431803	-0.0119262	0.575195	0.00740916	0.528847	-0.0157307
ACSM5	P1P2	0.364548	-0.0250194	0.395602	0.0569607	0.962389	0.00840811
ACSS1	P1P2	0.10671	-0.00789559	0.0756286	0.0384263	0.861573	0.0521554
ACSS2	P1P2	0.421221	-0.0648493	0.92366	0.0477931	0.139414	-0.062637
ACSS3	P1P2	0.2816	-0.0148024	0.606657	-0.00497996	0.902625	-0.0585991
ACTA1	P1	0.150616	-0.146074	0.119194	0.00273024	0.500601	-0.515741
ACTA1	P2	0.731863	-0.0144213	0.615659	0.00221718	0.665073	-0.0345082
ACTA2	P1	0.846064	-0.00759767	0.956349	-0.00794648	0.958643	0.00764554
ACTA2	P2	0.0595582	-0.0416594	0.0110946	0.0554842	0.962858	0.0155779
ACTB	P1P2	0.266063	-0.0235803	0.0700998	-0.00849453	0.0052691	-0.117359
ACTBL2	P1P2	0.755838	-0.015998	0.5005	0.0202028	0.893074	-0.0128703
ACTC1	P1P2	0.672035	-0.0215676	0.543602	0.0665996	0.0925355	0.0817161
ACTG1	P1P2	0.60599	-0.0129945	0.0110667	-0.0305201	0.0472333	-0.124218
ACTG2	P1	0.456259	-0.0106881	0.849053	0.0204321	0.200148	0.0125115
ACTG2	P2	0.654146	-0.0152423	0.842619	0.00299438	0.562828	-0.0350464
ACTL10	P1P2	0.0332935	-0.00496616	0.776898	0.00882017	0.0166498	-0.0677137
ACTL6A	P1P2	4.80926e-07	-0.227652	0.727672	0.112345	6.55723e-08	-0.583761
ACTL6B	P1P2	0.560871	-0.10964	0.147392	0.084792	0.577994	-0.138496
ACTL7A	P1P2	0.69436	0.0026025	0.413672	-0.0256527	0.651113	0.0125484
ACTL7B	P1P2	0.00974899	0.0221133	0.0878078	-0.031439	0.208208	0.0260235
ACTL8	P1P2	0.314872	-0.026543	0.326021	0.0225104	0.507351	-0.026669
ACTL9	P1P2	0.936957	-0.0126094	0.591514	0.0249457	0.574785	0.00435417
ACTN1	P1P2	0.797218	0.00988742	0.327614	-0.0101741	0.551385	-0.0162554
ACTN2	P1P2	0.92133	-0.010292	0.526985	-0.0130669	0.205461	-0.0258266
ACTN3	P1P2	0.283867	-0.00574893	0.0131228	0.00281962	0.292816	0.0524694
ACTN4	P1P2	0.679759	0.00303932	0.208378	-0.0154217	0.183551	0.0198363
ACTR10	P1P2	0.106519	-0.205004	0.0826963	0.110965	0.0586155	-0.421069
ACTR1A	P1P2	0.988409	0.00340306	0.781401	-0.0109017	0.695216	-0.014729
ACTR1B	P1P2	0.584638	-0.0299271	0.656477	0.00340961	0.810643	-0.0889813
ACTR2	P1P2	0.00393434	-0.0348149	0.00562427	0.0396844	0.343301	-0.0192965
ACTR3	P1P2	3.52527e-05	-0.0751619	2.46619e-05	0.0637529	0.747112	-0.109168
ACTR3B	P1P2	0.996136	0.0130681	0.874654	0.0141523	0.623153	0.0130455
ACTR3C	P1P2	0.775549	-0.010875	0.969916	0.00311492	0.600484	-0.0249611
ACTR5	P1P2	1.52738e-05	-0.105107	2.37118e-07	0.11314	0.0199772	-0.0149129
ACTR6	P1P2	1.47932e-05	-0.187112	2.95879e-06	-0.104867	5.10662e-08	-0.684889
ACTR8	P1P2	0.000150668	-0.0596038	0.25832	0.0227691	3.99422e-05	-0.151655
ACTRT1	P1P2	0.0395534	0.0163794	0.132586	-0.0266228	0.436661	-0.00987924
ACTRT2	P1P2	0.88623	-0.00642246	0.189903	-0.00811702	0.13738	-0.00244329
ACTRT3	P1P2	0.672463	0.0113751	0.333448	0.0205029	0.0121398	0.0510993
ACVR1	P1P2	0.141261	-0.0333139	0.239767	0.0121553	0.490196	-0.0988257
ACVR1B	P1P2	0.730539	-0.0182135	0.989346	-0.00251876	0.720783	-0.0642738
ACVR1C	P1P2	0.63792	-0.00335842	0.635616	0.0110002	0.939928	0.00276589
ACVR2A	P1P2	0.672677	-0.027389	0.0497829	0.0256901	0.352505	0.0514139
ACVR2B	P1P2	0.985833	0.00562771	0.856879	0.00614985	0.866424	-0.0233464
ACVRL1	P1P2	0.0801311	-0.0190614	0.491585	0.0254627	0.483385	-0.0500249
ACY1	P1P2	0.0415368	-0.0253136	0.0196589	0.0356374	0.389729	-0.00881039
ACY3	P1	0.235569	-0.039823	0.0949002	0.0373459	0.714416	-0.0266822
ACY3	P2	0.469855	-0.00514915	0.725249	0.0138233	0.301942	-0.00967385
ACYP1	P1	0.129515	-0.0160908	0.0214858	0.0165487	0.565806	0.0150865
ACYP1	P2	0.900154	-0.0440267	0.24736	0.00394718	0.204097	-0.100968
ACYP2	P1P2	0.151618	-0.0165829	0.668185	0.0103515	0.630234	-0.0296088
ADA	P1P2	0.0139555	-0.0414303	0.00828154	0.0694603	0.440307	0.0087956
ADAD1	P1P2	0.502368	-0.00669426	0.270631	0.00538696	0.863882	0.00543413
ADAD2	P1P2	0.311072	-0.0146522	0.994029	-0.00874951	0.37754	-0.028252
ADAL	P1P2	0.884379	-0.0103671	0.653023	0.0102377	0.665455	-0.00773619
ADAM10	P1P2	0.424107	-0.124438	0.688428	-0.017537	0.217596	-0.367918
ADAM11	P1P2	0.679544	-0.00195063	0.0454076	0.0431434	0.0141858	0.0342867
ADAM12	P1P2	0.81608	0.00409779	0.827724	-0.00634221	0.550992	0.0115863
ADAM15	P1P2	0.136716	-0.0129742	0.131156	0.00170757	0.873131	-0.0536438
ADAM17	P1P2	0.87905	-0.00834495	0.703133	0.000588089	0.942967	-0.0189603
ADAM18	P1P2	0.00198387	-0.0745859	0.0366634	0.066548	0.0753635	-0.125991
ADAM19	P1P2	0.738498	0.00660095	0.546332	-0.00446195	0.625857	-0.0180821
ADAM2	P1P2	0.0111226	-0.0365825	0.20753	0.0274917	0.0951854	-0.107479
ADAM20	P1P2	0.471299	-0.0023571	0.809477	0.00346358	0.683529	-0.0162122
ADAM21	P1P2	0.0454076	-0.01658	0.180939	0.00978215	0.287591	-0.00949708
ADAM22	P1P2	0.782979	0.00502332	0.922029	0.0312431	0.306366	0.0217672
ADAM23	P1P2	0.0121818	-0.0286515	0.0109558	0.0253183	0.501349	-0.0651677
ADAM28	P1P2	0.732305	-0.00932518	0.837112	-0.00595196	0.87452	-0.0638203
ADAM29	P1P2	0.720191	0.0144463	0.416155	-0.0225059	0.852808	0.00422181
ADAM30	P1P2	0.0232261	-0.0312406	0.0206832	0.0383466	0.856035	-0.0220839
ADAM32	P1P2	0.0318154	-0.122449	0.540126	0.0337761	0.19881	-0.309414
ADAM33	P1P2	0.242713	-0.0151988	0.00669415	0.0427813	0.31961	0.0658728
ADAM7	P1P2	0.264175	-0.00325849	0.449545	0.00973479	0.797686	-0.0107975
ADAM8	P1P2	0.342175	-0.0029863	0.0234049	0.0132214	0.109229	0.0487105
ADAM9	P1P2	0.834362	-0.00950553	0.177991	0.0309653	0.18765	0.0233397
ADAMDEC1	P1P2	0.568211	-0.00506916	0.455018	-0.0148208	0.290129	-0.0427516
ADAMTS1	P1	0.185771	-0.0135292	0.807203	0.00670483	0.653375	0.00295864
ADAMTS1	P2	0.329503	-0.0232906	0.61133	0.0298266	0.0669497	0.00909237
ADAMTS10	P1P2	0.143818	-0.0160211	0.914575	-0.00230209	0.110732	-0.0710427
ADAMTS12	P1P2	0.230395	-0.0264381	0.804023	0.00588234	0.0885071	-0.0574417
ADAMTS13	P1P2	0.0799793	0.0239026	0.745152	-0.00430319	0.0543213	0.0701069
ADAMTS14	P1P2	0.0656782	-0.0453576	0.0140012	0.0632062	0.817712	0.0334696
ADAMTS15	P1P2	0.0270971	-0.0652226	0.00913626	0.066396	0.688065	-0.0488885
ADAMTS16	P1	0.73618	0.00137591	0.28692	-0.0103259	0.432191	-0.0123604
ADAMTS16	P2	0.900851	-0.0177561	0.144705	-0.00531263	0.188143	-0.0620329
ADAMTS17	P1P2	0.824067	-0.00571871	0.348325	0.00883445	0.54434	0.0269095
ADAMTS18	P1P2	0.599446	-0.000353223	0.422068	0.00884572	0.858342	0.0531676
ADAMTS19	P1P2	0.287043	-0.0157333	0.584436	0.0164129	0.457197	-0.0403147
ADAMTS2	P1P2	0.00510053	-0.0480481	0.262172	0.0174175	0.0418183	-0.134003
ADAMTS20	P1P2	0.810387	-0.00575179	0.0589259	0.0300507	0.226155	0.0801054
ADAMTS3	P1P2	0.142216	-0.0209154	0.053919	0.0287904	0.901676	0.0359739
ADAMTS4	P1P2	0.0826443	-0.0970121	0.838191	0.00464811	0.107036	-0.237094
ADAMTS5	P1P2	0.658812	-0.00990179	0.49362	0.0227207	0.580406	0.0239594
ADAMTS6	P1P2	0.3752	-0.00439061	0.65351	0.0120423	0.909125	-0.0205984
ADAMTS7	P1P2	0.269739	-0.00913841	0.75807	-0.00801119	0.209485	-0.0552274
ADAMTS8	P1P2	0.54088	-0.0823623	0.614214	0.0419498	0.0707105	-0.179812
ADAMTS9	P1P2	0.000677685	-0.0931502	0.0834787	0.0883194	0.0829391	-0.162293
ADAMTSL1	P1P2	0.620622	-0.0073538	0.598834	0.0136589	0.393464	0.0139266
ADAMTSL2	P1P2	0.985435	-0.0122253	0.823381	0.0464488	0.62253	-0.0397783
ADAMTSL3	P1P2	0.779599	-0.0352333	0.578602	0.0411568	0.674277	0.0200877
ADAMTSL4	P1P2	0.170479	-0.0397615	0.0343569	0.021578	0.325555	-0.0585932
ADAMTSL5	P1P2	0.202391	-0.0358469	0.662002	0.0426616	0.435622	-0.0490366
ADAP1	P1P2	0.0256842	-0.0814876	0.418346	0.0246553	0.0379061	-0.212106
ADAP2	P1P2	0.20859	-0.0143087	0.0101891	0.0379173	0.688281	0.0365489
ADAR	P1	0.0336127	-0.0252597	0.00407211	0.0350951	0.29045	0.014414
ADAR	P2	0.745596	0.00445744	0.445859	-0.0191773	0.915649	-0.0181735
ADARB1	P1P2	0.137336	-0.0214276	0.558501	0.0102983	0.581614	-0.0529761
ADARB2	ENST00000381312.1	0.354392	-0.0208723	0.629975	0.0287619	0.696301	-0.00955987
ADAT1	P1P2	0.199292	-0.0237423	0.223288	0.0302593	0.851195	-0.0491043
ADAT2	P1P2	0.0302369	-0.182774	0.00118075	0.195941	0.172851	-0.156551
ADAT3	P1	0.900154	-0.0393699	0.110393	0.0532766	0.0775103	8.535e-05
ADAT3	P2	0.490846	-0.0827229	0.197142	0.087125	0.82411	-0.0493039
ADC	P1P2	0.32156	-0.0418384	0.536228	0.0135239	0.313365	-0.100933
ADCK1	P1P2	0.898064	-0.00213295	0.951907	-0.00418729	0.595588	0.00368593
ADCK2	P1P2	0.848823	-0.00717371	0.533331	0.00301891	0.334252	0.0530837
ADCK3	P1P2	0.374094	0.00586654	0.314025	-0.0244251	0.55966	-0.00138579
ADCK4	P1P2	0.35424	-0.0225582	0.295632	0.0167093	0.926846	-0.0176219
ADCK5	P1P2	0.860797	-0.100341	0.269745	0.0245772	0.158421	-0.328019
ADCY1	P1P2	0.14511	0.011075	0.363617	-0.00862265	0.273707	0.0240937
ADCY10	P1P2	0.602714	-0.0226226	0.440971	0.0112484	0.842912	-0.0890777
ADCY2	P1P2	0.0138079	-0.121524	0.232455	0.110631	0.0630212	-0.195873
ADCY3	P1P2	0.448842	-0.00353736	0.947233	-0.00382612	0.395258	-0.0107678
ADCY4	P1P2	0.302598	-0.0233756	0.447788	0.0523962	0.460226	-0.0238219
ADCY5	P1P2	0.0630957	-0.0213203	0.309253	0.0171099	0.0746429	-0.0542553
ADCY6	P1P2	0.740049	-0.00908762	0.172479	0.0078266	0.5115	0.0156517
ADCY7	P1P2	0.827038	0.00886969	0.850893	0.00724364	0.516426	-0.0140617
ADCY8	P1P2	0.302185	-0.0421593	0.212439	0.0512332	0.853269	-0.0234491
ADCY9	P1P2	0.383598	0.0078818	0.544842	-0.0110577	0.777338	0.0234285
ADCYAP1	P1P2	0.23303	-0.0257463	0.261672	0.00535463	0.55276	-0.0570527
ADCYAP1R1	P1P2	0.15457	-0.0137338	0.909593	-0.0211905	0.168388	-0.0597984
ADD1	P1P2	0.634988	-0.00960601	0.991219	0.0174343	0.806773	0.0139216
ADD2	P1P2	0.0974824	-0.016217	0.622488	0.0250427	0.241617	-0.0352379
ADD3	P1P2	0.558304	-0.0852695	0.495846	0.0564775	0.0192081	-0.204245
ADGB	P1P2	0.184086	0.00180818	0.97285	0.00925642	0.511407	0.0566024
ADH1A	P1P2	0.257332	-0.0370009	0.651395	0.0287215	0.0991534	-0.0641712
ADH1B	P1P2	0.124042	-0.00925767	0.0299916	0.0375235	0.461655	-0.00102569
ADH1C	P1P2	0.730759	-0.009183	0.385559	0.0320681	0.66294	0.0374911
ADH4	P1P2	0.388005	-0.005027	0.717117	0.0181081	0.45707	-0.0162796
ADH5	P1P2	0.680835	0.00864753	0.846294	-0.00860164	0.97293	-0.0337228
ADH6	P1P2	0.862181	-0.000295773	0.68148	0.00449201	0.887037	0.024504
ADH7	P1P2	0.603737	-0.00802264	0.734294	0.0104276	0.942032	-0.0248174
ADHFE1	P1P2	0.0667178	-0.031873	0.394134	0.0157391	0.0493681	-0.0574284
ADI1	P1P2	0.629975	0.00478168	0.234297	0.0283317	0.15464	0.0797871
ADIG	P1P2	0.405303	-0.0295291	0.564634	-0.00541881	0.279936	-0.0940005
ADIPOQ	P1P2	0.462815	-0.00640629	0.131807	0.0188683	0.706148	0.0271708
ADIPOR1	P1P2	0.711425	-0.0341744	0.000128819	0.0545038	0.00308597	0.0115076
ADIPOR2	P1P2	0.402988	-0.0630442	0.932289	0.0477436	0.270118	-0.0953328
ADIRF	P1P2	0.185521	0.0159315	0.7315	-0.00326771	0.312024	0.0414185
ADK	P1	0.0565281	-0.0909727	0.210294	0.0337494	0.0986128	-0.197018
ADK	P2	0.0820746	-0.049157	0.735842	0.0394775	0.0999383	-0.0999471
ADM	P1P2	0.601262	0.00194992	0.739194	-0.00529558	0.847956	0.00542868
ADM2	P1P2	0.864719	-0.0279167	0.620415	0.0145618	0.336906	-0.0294267
ADM5	P1P2	0.160571	-0.0248023	0.275017	0.0181151	0.418852	-0.010978
ADNP	P1P2	0.0332449	-0.0846456	0.0134394	0.0664607	0.929648	-0.208144
ADNP2	P1P2	0.0579102	-0.118931	0.240119	0.0912219	0.0536621	-0.2009
ADO	P1P2	0.432491	-0.0303755	0.175079	0.0081402	0.150428	-0.116568
ADORA1	P1P2	0.263422	0.0178354	0.242004	-0.0171646	0.964731	-0.0119182
ADORA2A	P1P2	0.0234588	-0.0787702	0.1847	0.099687	0.207996	-0.0811198
ADORA2B	P1P2	0.956583	-0.0572394	0.631227	0.00649491	0.684608	-0.15862
ADORA3	P1	0.191096	0.0303466	0.194909	-0.0215652	0.853038	0.0280556
ADORA3	P2	0.126719	-0.0081537	0.656902	-0.0105107	0.117252	-0.0410105
ADPGK	P1P2	0.205814	-0.00852706	0.254865	0.0085738	0.63491	0.01183
ADPRH	P1P2	0.179033	-0.0158151	0.674391	-0.0115733	0.0404779	-0.0639478
ADPRHL1	P1	0.203954	0.00496577	0.790881	-0.00887952	0.22638	0.0107508
ADPRHL1	P2	0.877198	0.00137074	0.506679	-0.0130651	0.894004	-0.0330015
ADPRHL2	P1P2	0.349533	0.0382325	0.349382	-0.0185707	0.839465	0.064988
ADPRM	P1P2	7.81788e-08	-0.186345	3.69874e-07	0.201325	4.60326e-05	-0.172879
ADRA1A	P1P2	0.652029	-0.00475005	0.435077	0.00887937	0.69978	-0.0062229
ADRA1B	P1P2	0.509312	-0.0123096	0.842619	-0.00538999	0.468116	-0.0162746
ADRA1D	P1P2	0.350441	-0.0521636	0.182957	0.0305649	0.99918	-0.0714159
ADRA2A	P1P2	0.024447	-0.0275053	0.194606	-0.00627042	0.607656	-0.0721764
ADRA2B	P1P2	0.192294	-0.0272494	0.833446	-0.0135634	0.0503964	-0.033462
ADRA2C	P1P2	0.0325711	-0.0463393	0.0199693	0.0314799	0.504721	-0.0960487
ADRB1	P1P2	0.70248	0.0211074	0.679974	-0.0108202	0.149182	0.0285051
ADRB2	P1P2	0.455372	-0.00792964	0.80834	0.00812301	0.456131	-0.0220993
ADRB3	P1P2	0.555742	-0.0230048	0.976703	0.0523535	0.477173	0.050105
ADRBK1	P1P2	0.132813	-0.0115688	0.0524738	0.0198256	0.623985	0.0107148
ADRBK2	P1P2	0.499381	-0.0372935	0.581617	0.0172848	0.328839	-0.119936
ADRM1	P1P2	0.437152	0.0052303	0.452895	-0.00460239	0.441526	-0.0681998
ADSL	P1P2	1.23509e-07	-0.226399	0.00300411	0.10507	3.42321e-07	-0.496564
ADSS	P1P2	0.0139555	-0.0911186	0.484037	0.0899541	0.00081386	-0.0959711
ADSSL1	P1P2	0.542629	-0.00898004	0.375042	0.00730735	0.935721	0.00697985
ADTRP	P1P2	0.540491	0.00532503	0.388458	-0.0176804	0.952558	-0.0124582
AEBP1	P1P2	0.769037	-0.00747858	0.495103	0.0147725	0.179327	-0.00868018
AEBP2	P1P2	0.195111	-0.018882	0.0316987	-0.0507504	0.00307422	-0.140477
AEN	P1P2	0.258443	-0.0304934	0.699652	0.0503065	0.782752	-0.0231032
AES	P1P2	0.0404343	-0.0197413	0.0164344	0.0261323	0.949516	0.013035
AFAP1	P1P2	0.0167703	-0.0356837	0.0610489	0.017261	0.635131	-0.0513859
AFAP1L1	P1P2	0.266066	-0.0136006	0.676438	0.00218033	0.222659	-0.040088
AFAP1L2	P1P2	0.943729	-0.0256334	0.641278	0.000128535	0.904468	-0.0291524
AFF1	P1P2	0.0217706	-0.0445261	0.00712075	0.0503768	0.654859	-0.0490021
AFF2	P1P2	0.573595	0.0011766	0.088739	0.0377645	0.0586547	0.0683088
AFF3	P1P2	0.0688378	-0.017379	0.432319	0.0136327	0.329567	-0.0713835
AFF4	P1P2	0.254752	-0.0202025	0.107926	0.0243333	0.86342	-0.0402062
AFG3L2	P1P2	5.07213e-08	-0.302544	0.0149173	0.082063	4.74051e-08	-0.706674
AFM	P1P2	0.514222	-0.0120426	0.323282	0.0172151	0.872437	0.00347465
AFMID	P1P2	0.874885	0.00576411	0.146655	0.00456338	0.450821	0.0514383
AFP	P1	0.0218211	-0.0256516	0.197244	0.0333608	0.186864	-0.018475
AFP	P2	0.450602	0.00877837	0.988409	-0.0139424	0.466316	-0.000886864
AFTPH	P1P2	0.170823	-0.0505424	0.928324	0.0284138	0.0433177	-0.0933536
AGA	P1P2	0.0571389	-0.0441485	0.702044	0.00041081	0.170777	-0.152543
AGAP1	P1P2	0.111201	-0.0389864	0.35894	0.0296734	0.688339	-0.0797061
AGAP10	ENST00000413193.2	0.601692	0.000221897	0.796538	-0.000492067	0.837169	-0.00771833
AGAP11	P1P2	0.0949002	-0.0325621	0.106455	0.0234076	0.295114	0.0212977
AGAP2	P1P2	0.305497	-0.0198864	0.150699	0.0268253	0.892145	-0.00589315
AGAP3	P1P2	0.492694	-0.00527901	0.221619	0.00912593	0.511122	0.0110847
AGAP9	ENST00000453919.1	0.601692	0.000221897	0.796538	-0.000492067	0.837169	-0.00771833
AGBL1	ENST00000421325.2	0.477099	0.00486823	0.752493	-0.00268788	0.199736	0.0324462
AGBL1	ENST00000441037.2	0.0159149	-0.0216895	0.0566041	0.0202211	0.190222	-0.0371775
AGBL2	P1P2	0.921796	0.00378055	0.988409	0.00224776	0.790888	0.0156723
AGBL3	P1P2	0.592731	-0.034975	0.386685	0.0392773	0.953494	0.0867632
AGBL4	P1P2	0.422238	0.00593454	0.885072	0.0128715	0.117321	0.0203409
AGBL5	P1	0.234759	-0.126448	0.603737	0.0659255	0.0425325	-0.280641
AGBL5	P2	0.544771	0.00615088	0.900387	-0.00505948	0.488166	0.0173165
AGER	P1P2	0.828867	0.00799461	0.664984	-0.0148043	0.59457	0.0256326
AGFG1	P1P2	0.38572	-0.00601116	0.821783	-0.0127285	0.374846	-0.0283744
AGFG2	P1P2	0.0566422	-0.0506291	0.0585726	0.0398592	0.272422	-0.0930217
AGGF1	P1P2	0.378051	-0.0206066	0.349382	-0.0105505	0.611154	-0.0484683
AGK	P1P2	0.00316869	-0.0309091	0.219518	0.0130149	0.138472	-0.112644
AGL	P1P2	0.537582	-0.00586199	0.513086	0.0170006	0.49149	0.00169439
AGMAT	P1P2	0.820413	-0.00589268	0.240943	0.0454891	0.0675648	0.0767412
AGMO	P1P2	0.47365	-0.010015	0.113638	0.0096891	0.220017	0.00347138
AGO1	P1P2	0.0434815	-0.0803338	0.032215	0.0622006	0.283614	-0.123341
AGO2	P1P2	0.844686	-0.00481325	0.0628878	0.0313704	0.00679629	0.0546719
AGO3	P1P2	0.629142	0.00359856	0.179984	0.0197873	0.0398215	0.0467881
AGO4	P1P2	0.0808427	-0.029915	0.337868	0.0198924	0.152271	-0.0412128
AGPAT1	P1	0.00045162	-0.0608936	0.0168607	0.0661437	0.110273	-0.102894
AGPAT1	P2	0.251583	-0.00500642	0.458925	0.0142422	0.829374	0.0185611
AGPAT2	P1P2	0.824295	-0.00916443	0.602918	0.0142283	0.770368	-0.0182165
AGPAT3	P1P2	0.0670674	-0.016016	0.24724	0.00771804	0.0711695	0.0213274
AGPAT4	P1P2	0.189308	-0.0234621	0.0466881	0.00600035	0.842682	-0.0082165
AGPAT5	P1P2	0.834591	-0.00597497	0.576798	0.028404	0.391837	0.047852
AGPAT6	P1P2	0.574395	-0.0198575	9.08483e-05	0.0572014	8.08118e-06	0.0858538
AGPAT9	P1P2	0.546137	0.0045697	0.8911	-0.0144437	0.604783	0.00427824
AGPS	P1P2	0.000153542	-0.0758094	0.208165	0.0774851	0.000872691	-0.108851
AGR2	P1P2	0.197653	0.0155183	0.974597	0.0110117	0.251075	0.0939826
AGR3	P1P2	0.388832	-0.00720407	0.485616	-0.0190913	0.494857	-0.0262848
AGRN	P1P2	0.966874	-0.0847457	0.570003	0.0328154	0.677499	-0.202026
AGRP	P1P2	0.699624	-0.0365312	0.795895	0.0013185	0.794725	-0.0878076
AGT	P1P2	0.693903	-0.0133586	0.494697	0.019096	0.701153	-0.00226433
AGTPBP1	P1P2	0.18315	-0.0287722	0.355919	0.0561762	0.619626	0.0152313
AGTR1	P1P2	0.513276	-0.0402617	0.975299	0.0130757	0.432515	-0.0683205
AGTR2	P1P2	0.0665687	-0.0360976	0.175821	0.050733	0.385439	-0.00865221
AGTRAP	P1P2	0.140311	-0.0200206	0.373779	0.0171486	0.274997	-0.0636797
AGXT	P1P2	0.972725	-0.00318967	0.242713	0.052075	0.0128968	0.0824559
AGXT2	P1P2	0.426513	-0.0450703	0.174764	0.0436371	0.715208	-0.0843875
AHCTF1	P1P2	0.109154	-0.0450763	6.1963e-06	-0.148638	3.46218e-05	-0.415939
AHCY	P1P2	6.3946e-05	-0.156828	0.732897	0.0925777	5.82705e-07	-0.338227
AHCYL1	P1	7.16454e-05	-0.0596077	1.32043e-05	0.0929275	0.0878497	0.0504527
AHCYL1	P2	0.329648	-0.0249007	0.597407	-0.00794988	0.0444252	-0.0645895
AHCYL2	P1P2	0.0735268	-0.0126168	0.775999	-0.0235754	0.107485	-0.136394
AHDC1	P1P2	0.177708	0.00742603	0.173219	-0.0151873	0.301942	-0.0356647
AHI1	P1P2	0.965471	-0.00613728	0.68062	-0.00594127	0.45418	-0.00402754
AHNAK	P1	0.00872956	-0.0367798	0.909687	0.0357568	0.113184	-0.0973439
AHNAK	P2	0.719094	-0.0148361	0.920631	-0.00172006	0.975273	-0.0232191
AHNAK2	P1	0.397727	0.00539379	0.461421	0.00471189	0.606629	-0.0274004
AHNAK2	P2	0.195154	-0.0168659	0.330975	-0.00879771	0.200821	-0.121701
AHR	P1P2	0.689895	0.00447929	0.60558	-0.00333678	0.719684	-0.028101
AHRR	P1P2	0.147802	-0.0574663	0.419359	0.0353843	0.190222	-0.12454
AHSA1	P1P2	0.00724067	-0.0245577	0.0153105	0.0392459	0.775315	-0.0218832
AHSA2	P1P2	0.845145	-0.000211373	0.94116	-0.0081448	0.669776	-0.0191898
AHSG	P1P2	0.550243	-0.0140429	0.548481	-0.00759093	0.324203	-0.0547487
AHSP	P1P2	0.297806	0.0174352	0.0400629	-0.0266134	0.241735	-0.032513
AICDA	P1P2	0.522776	-0.0188885	0.624772	0.019124	0.768347	0.00381257
AIDA	P1P2	0.0940325	-0.0258075	0.250129	0.00453772	0.126312	-0.0141024
AIF1	P1P2	0.777348	-0.00763275	0.0252787	-0.0108536	0.0295072	-0.0530867
AIF1L	P1P2	0.129738	-0.0380127	0.364082	0.0143058	0.524817	-0.117027
AIFM1	P1P2	0.0141968	-0.0316004	0.397072	-0.022734	0.00033388	-0.119578
AIFM2	P1P2	0.742044	0.00483697	0.964067	0.0110088	0.517566	0.0141067
AIFM3	P1	0.828181	-0.00286642	0.200424	-0.0510122	0.672132	-0.135779
AIFM3	P2	0.612772	-0.00501078	0.420374	0.0299358	0.166011	0.0730972
AIG1	P1P2	0.578001	0.0136741	0.784558	-0.000492934	0.792926	0.0377781
AIM1	P1P2	0.645064	-0.0036428	0.0139327	0.0322312	0.0116638	0.0554061
AIM1L	P1	0.492548	0.00936035	0.524283	-0.014598	0.886701	0.0110249
AIM1L	P2	0.804742	-0.0135148	0.744339	0.00381584	0.928427	-0.0243154
AIM2	P1P2	0.484954	-0.0141042	0.868413	0.0340642	0.405961	0.035455
AIMP1	P1P2	0.901316	-0.00431503	0.406132	-0.0201849	0.162801	-0.0129788
AIMP2	P1P2	0.59334	-0.0174866	0.120424	0.0144627	0.31506	0.0107229
AIP	P1P2	0.838717	-0.0125749	0.842848	0.0103904	0.732692	0.00767378
AIPL1	P1P2	0.32631	-0.0165804	0.867028	0.00698368	0.321614	-0.0359009
AIRE	P1P2	0.788847	-0.020136	0.303976	0.0412423	0.172758	0.0471643
AJAP1	P1P2	0.00775221	-0.0454403	0.0333178	0.0520214	0.139807	-0.0652782
AJUBA	P1P2	0.0141853	-0.0425222	0.91504	-0.014175	0.001118	-0.137421
AK1	P1P2	0.195922	-0.026061	0.107413	0.0401762	0.906563	0.00867075
AK2	P1P2	0.0958913	-0.0290506	0.02724	0.0309274	0.90796	-0.0335176
AK3	P1P2	0.00230125	-0.0343101	0.0240401	0.0423759	0.381044	-0.0388403
AK4	P1P2	0.509312	-0.0113213	0.348929	-0.0289216	0.106271	-0.0899045
AK5	P1P2	0.3974	-0.103402	0.555348	0.0673082	0.289861	-0.164451
AK7	P1P2	0.0382216	-0.0224388	0.301773	0.042685	0.658044	-0.022095
AK8	P1P2	0.861489	-0.0102415	0.362843	0.00418279	0.447476	-0.0166911
AK9	P1P2	0.551645	-0.0323181	0.410673	-0.0120975	0.00882317	-0.0953319
AKAP1	P1P2	0.324433	0.00511669	0.291048	-0.00566931	0.902374	0.00581502
AKAP10	P1P2	0.207636	-0.0130504	0.555545	-0.00814688	0.841763	-0.101527
AKAP11	P1P2	0.701609	-0.0698557	0.706402	0.0542615	0.140676	-0.108476
AKAP12	P1	0.543018	0.00553463	0.803341	-0.00397629	0.535017	0.0351903
AKAP12	P2	0.25292	-0.036503	0.793595	0.0290286	0.240792	-0.0142354
AKAP13	P1P2	0.756284	0.00244528	0.788621	0.00614344	0.998242	0.0042396
AKAP14	P1P2	0.053591	-0.0300695	0.67761	-0.0090631	0.0449564	-0.113296
AKAP17A	P1P2	0.00196618	-0.0353595	0.0275317	-0.0551741	7.44669e-05	-0.211735
AKAP2	P1P2	0.0374894	-0.0239653	0.372204	0.0208623	0.239263	-0.0306976
AKAP3	P1	0.0964781	-0.0485983	0.376624	0.00892604	0.0945463	-0.0621905
AKAP3	P2	0.54088	-0.00926305	0.311492	0.0117312	0.741333	-0.0168779
AKAP4	P1P2	0.50424	0.00294462	0.0536637	-0.0274043	0.102076	-0.0172757
AKAP5	P1P2	0.63792	-0.0133199	0.306052	0.0251579	0.779594	-0.0183809
AKAP6	P1P2	0.54809	-0.00847451	0.563247	-0.00898884	0.0997568	-0.0232497
AKAP7	P1P2	0.183247	-0.0109227	0.0312585	0.0299976	0.335577	0.00380242
AKAP8	P1P2	0.754722	0.00769953	0.414978	0.0169747	0.0693029	0.0426543
AKAP8L	P1P2	0.169999	-0.00358417	9.44618e-06	0.0555097	2.69269e-05	0.100089
AKAP9	P1P2	0.153639	-0.0141043	0.0727744	0.0389313	0.301254	0.0318718
AKIP1	P1P2	0.0961843	-0.0387198	0.384275	0.0439546	0.268971	-0.0405758
AKIRIN1	P1P2	0.205947	-0.0428299	0.0497487	-0.0537572	0.000111969	-0.146662
AKIRIN2	P1P2	0.45924	-0.00711621	6.25134e-07	-0.0717201	6.29699e-07	-0.261743
AKNA	P1	0.740935	-0.0072104	0.32242	0.0434138	0.0221549	0.0168894
AKNA	P2	0.204896	-0.0729609	0.0618158	0.068899	0.877531	-0.0560035
AKNAD1	ENST00000370001.3	0.0454076	-0.0247179	0.0742379	0.0369589	0.856496	0.00391052
AKR1A1	P1P2	0.942327	-0.0496159	0.146492	0.0450877	0.0241462	-0.0531236
AKR1B1	P1P2	0.046591	-0.0320344	0.00241854	0.0351039	0.782301	0.0320416
AKR1B10	P1P2	0.347421	-0.0370305	0.717996	-0.0319685	0.556106	-0.115366
AKR1B15	P1P2	0.494547	0.00492089	0.588273	-0.0175804	0.908193	0.00183154
AKR1C1	P1P2	0.273617	-0.013885	0.280727	0.0203992	0.596237	-0.00603165
AKR1C2	P1	0.307383	-0.0227455	0.283263	0.0203992	0.940989	-0.0033945
AKR1C2	P2	0.578602	-0.00573052	0.198881	-0.0240175	0.788626	-0.0776893
AKR1C3	P1P2	0.982322	0.0146079	0.636035	-0.0125997	0.923345	0.0171266
AKR1C4	P1P2	0.719752	0.00961196	0.874422	0.00506694	0.668492	0.024692
AKR1D1	P1P2	0.166915	-0.0183469	0.681911	0.016383	0.275514	-0.036268
AKR1E2	P1P2	0.507055	-0.0105362	0.470757	0.011216	0.820681	0.00361853
AKR7A2	P1P2	0.0157618	0.0230103	0.0141045	-0.0397188	0.882398	0.0182683
AKR7A3	P1P2	0.36068	0.00197524	0.730539	0.0280457	0.147532	0.0552866
AKT1	P1P2	0.000325013	-0.0392782	0.0220756	0.0313301	0.0115281	-0.0970129
AKT1S1	P1P2	0.47344	-0.0138699	0.495475	-0.0590438	0.736155	-0.0174453
AKT2	P1P2	0.000701327	-0.065001	0.016108	0.0537434	0.0219333	-0.103348
AKT3	P1P2	0.561663	-0.0076405	0.955414	0.00991498	0.646818	-0.028668
AKTIP	P1P2	0.037949	-0.0491394	0.0720748	0.0727357	0.848893	-0.0156585
ALAD	P1P2	0.000129744	-0.0644546	0.00572128	0.0658798	0.0106259	-0.113319
ALAS1	P1P2	0.0421568	-0.0780271	0.00500852	0.0656212	0.67922	-0.0905122
ALAS2	P1P2	0.138348	0.0239318	0.13011	-0.00872322	0.49427	0.0250126
ALB	P1	0.61339	0.0159478	0.952608	-0.00804767	0.609096	0.00250685
ALB	P2	0.265181	-0.0152219	0.080588	0.0261823	0.889823	0.0216004
ALCAM	P1P2	0.949103	-0.00592943	0.316571	-0.0226892	0.40067	-0.0345154
ALDH16A1	P1P2	0.471914	-0.00634432	0.78113	-0.00321613	0.32754	-0.0304934
ALDH18A1	P1P2	1.84839e-07	-0.108621	6.67336e-08	0.144052	0.705665	-0.00223883
ALDH1A1	P1P2	0.272166	-0.0200999	0.872341	0.00205117	0.241499	-0.022775
ALDH1A2	P1P2	0.124114	-0.0120411	0.075291	0.0360552	0.352353	-0.000353525
ALDH1A3	P1	0.443935	-0.0869522	0.963833	0.0677489	0.615693	-0.110292
ALDH1A3	P2	0.278625	0.00967722	0.501807	0.0021526	0.559067	0.0225729
ALDH1B1	P1P2	0.596962	-0.00611245	0.748556	0.00109318	0.632263	-0.0294315
ALDH1L1	P1P2	0.471479	-0.0170558	0.597611	-0.00581976	0.636301	-0.0856271
ALDH1L2	P1P2	0.347571	-0.0229692	0.00626271	0.0293675	0.274997	0.0363491
ALDH2	P1P2	0.513843	-0.0340456	0.473107	0.0338771	0.627106	-0.0187385
ALDH3A1	P1P2	0.423767	-0.0582192	0.552793	0.0242903	0.0123432	-0.0865647
ALDH3A2	P1P2	0.597611	-0.00181569	0.453602	-0.00913294	0.139728	-0.0334983
ALDH3B1	P1P2	0.841336	-0.0224142	0.227078	0.0673521	0.160307	0.0752286
ALDH3B2	P1P2	0.0257816	-0.0286059	0.278495	0.00984769	0.240085	-0.0827945
ALDH4A1	P1P2	0.366414	-0.00583869	0.486791	-0.0145994	0.642603	-0.0258048
ALDH5A1	P1P2	0.146329	0.00401222	0.409457	0.00340749	0.440829	-0.0171649
ALDH6A1	P1P2	0.342772	-0.0544249	0.522776	0.0278838	0.0062684	-0.0779192
ALDH7A1	P1P2	0.187435	-0.00864815	0.298078	-0.000837344	0.371534	-0.0345039
ALDH8A1	P1P2	0.0231905	-0.0235431	0.226765	0.0205538	0.0697997	-0.0569528
ALDH9A1	P1P2	0.430429	-0.0218124	0.511009	0.0140003	0.818397	-0.022376
ALDOA	P1P2	0.000923826	-0.11032	0.00544453	0.0995865	0.132473	-0.172719
ALDOB	P1	0.00394535	-0.0274873	0.343071	0.00680868	0.00211475	-0.0657082
ALDOB	P2	0.427518	-0.00654161	0.641698	-0.00413444	0.375004	-0.0229455
ALDOC	P1P2	0.962664	-0.00778654	0.819957	-0.00873853	0.639449	-0.0243738
ALG1	P1P2	0.00168336	-0.0594017	0.962664	0.0186109	9.94754e-05	-0.155403
ALG10	P1P2	0.382673	0.0162539	0.157483	-0.0427634	0.716609	-0.025562
ALG10B	P1P2	0.656902	-0.0032084	0.143095	0.0238288	0.19953	0.0479194
ALG11	P1P2	1.19387e-05	-0.0743664	0.688382	-0.0163684	1.84944e-05	-0.23657
ALG12	P1P2	0.0107549	-0.0269533	0.673105	0.0176308	0.0400772	-0.0820431
ALG13	P1P2	3.70054e-05	-0.100866	2.58769e-05	0.0923086	0.0034613	-0.147509
ALG14	P1P2	3.65363e-05	-0.0789934	1.76972e-05	0.0641141	0.0425325	-0.138629
ALG1L	ENST00000340333.3	0.232358	-0.0204892	0.894158	-0.0119749	0.231616	-0.0857298
ALG2	P1P2	0.775549	-0.0378023	0.959389	0.0338657	0.804499	-0.0301294
ALG3	P1P2	0.855036	-0.00276362	0.843537	0.0159199	0.890287	-0.0137889
ALG5	P1P2	0.0318856	-0.0829732	0.0396098	0.0835843	0.342105	-0.0612398
ALG6	P1P2	0.0205227	-0.0338354	0.0168877	0.0396371	0.384728	-0.00285003
ALG8	P1P2	0.204477	-0.00484999	0.26834	0.0278754	0.945773	0.0165914
ALG9	P1P2	0.901548	-0.00789434	0.0168338	0.0371866	0.0310547	0.0714206
ALK	P1P2	0.104685	-0.0500027	0.370477	0.0144553	0.0774116	-0.104254
ALKBH1	P1P2	0.00223472	-0.0456794	0.051306	0.0454712	0.0498458	-0.0355238
ALKBH2	P1P2	0.468413	-0.00969943	0.759857	0.000362055	0.297696	-0.0560404
ALKBH3	P1P2	0.283735	-0.00481722	0.0347795	0.0298758	0.105446	0.0399892
ALKBH4	P1P2	0.94186	0.0099694	0.383954	0.00987638	0.167181	0.016624
ALKBH5	P1P2	0.487102	-0.0204097	0.496654	0.0042569	0.444794	-0.0630264
ALKBH6	P1P2	0.555789	-0.0175416	0.104309	0.0524266	0.0959452	0.0208407
ALKBH7	P1P2	0.0311665	-0.0135571	0.141261	0.0176428	0.604168	-0.0371459
ALKBH8	P1P2	7.19107e-05	-0.0447291	5.25951e-08	0.131796	5.49102e-08	0.191529
ALLC	P1P2	0.0262732	-0.0396743	0.0253363	0.0508184	0.677714	0.016201
ALMS1	P1P2	0.504427	-0.004539	0.0282162	-0.0467368	0.0044487	-0.106538
ALOX12	P1P2	0.80834	-0.00691101	0.832987	0.00866518	0.814746	-0.0415509
ALOX12B	P1P2	0.672891	0.0990114	0.700956	-0.111379	0.210472	-0.0191753
ALOX15	P1P2	0.72613	-0.00495054	0.93509	0.00964798	0.798139	-0.0168807
ALOX15B	P1P2	0.732664	-0.0245127	0.778994	-0.00474301	0.841652	-0.0638374
ALOX5	P1P2	0.72085	0.00288807	0.390399	-0.0102764	0.542586	-0.0201017
ALOX5AP	P1P2	0.00652426	0.027205	0.00304161	-0.0334769	0.857419	0.00687141
ALOXE3	P1P2	0.89969	0.00178319	0.51233	0.00727123	0.575186	0.0133319
ALPI	P1P2	0.053919	-0.0349444	0.0927144	0.011823	0.273193	-0.0535588
ALPK1	P1P2	0.285211	-0.0263021	0.865604	-0.00740107	0.191602	-0.0862917
ALPK2	ENST00000361673.3	0.0875899	-0.0274903	0.3037	0.0148517	0.280198	-0.0291845
ALPK3	P1P2	0.491215	-0.0208506	0.903408	0.014034	0.511311	-0.0556784
ALPL	P1	0.0108367	0.0260526	0.33846	-0.00441016	0.0282582	0.0742485
ALPL	P2	0.181994	-0.0190579	0.989111	0.00645663	0.182584	-0.0719418
ALPP	P1P2	0.352565	-0.0115568	0.524687	0.00453243	0.812238	0.00411778
ALPPL2	P1P2	0.2672	0.0109381	0.974129	0.00614819	0.0127801	0.0517643
ALS2	P1P2	0.797444	-0.00987422	0.678899	-0.00621558	0.514339	-0.0594339
ALS2CL	P1P2	0.996136	-0.00181903	0.907826	-0.00630415	0.399026	0.049622
ALS2CR11	P1P2	0.585635	-0.00747681	0.985189	0.0129249	0.386136	0.0205468
ALS2CR12	P1P2	0.537195	-0.00431282	0.871186	-0.00272945	0.173314	0.00613585
ALX1	P1P2	0.642959	-0.011122	0.188025	0.00964384	0.64071	0.0333259
ALX3	P1P2	0.107285	-0.0206089	0.0978983	0.0378583	0.962858	-0.0617332
ALX4	P1P2	0.175921	-0.0238306	0.211472	0.03653	0.978319	-0.0150759
ALYREF	P1P2	1.49398e-07	-0.119034	2.31425e-06	-0.182216	4.99813e-08	-0.671471
AMACR	P1P2	0.582824	-0.0057495	0.604965	0.00634354	0.988397	-0.0202375
AMBN	P1P2	0.351957	-0.0171442	0.764107	0.0335146	0.364655	-0.0137599
AMBP	P1P2	0.578602	-0.00442694	0.131757	0.00469586	0.254243	0.0109822
AMBRA1	P1P2	0.368754	-0.0128776	0.0203791	-0.0145549	0.200871	-0.128214
AMD1	P1P2	0.0161584	-0.0441183	0.0151346	-0.0809683	0.000689314	-0.279306
AMDHD1	P1P2	0.899457	0.00447047	0.769934	0.0141216	0.488534	-0.0186428
AMDHD2	P1P2	0.495289	-0.0137807	0.820413	0.0205095	0.511122	-0.0296622
AMELX	P1P2	0.00319892	-0.0300581	0.0731968	0.021927	0.0258374	-0.0653819
AMELY	P1P2	0.00189926	-0.0431662	0.0255097	0.0429845	0.0155997	-0.0568009
AMER1	P1P2	0.752939	0.00918755	0.0439718	-0.0325478	0.00335502	-0.0479101
AMER2	P1P2	0.538745	-0.031717	0.727011	0.0184702	0.683529	-0.0438591
AMER3	P1P2	0.0151381	-0.0340867	0.0288334	0.0572618	0.915416	-0.016435
AMFR	P1P2	0.219552	0.00113467	0.436113	0.000203083	0.916375	0.000345331
AMH	P1P2	0.050505	-0.0282942	0.503304	0.000940092	0.0388399	-0.0724785
AMHR2	P1P2	0.760975	-0.0150217	0.869568	0.0320735	0.53734	-0.0074223
AMICA1	P1P2	0.0971092	0.00672341	0.61504	0.0255552	0.147005	0.0891254
AMIGO1	P1P2	0.9055	-0.00859997	0.458391	-0.0178784	0.179042	-0.0180726
AMIGO2	P1P2	0.716242	-0.0444544	0.743819	0.0566802	0.903537	-0.0454176
AMIGO3	P1	0.00344071	-0.0579137	0.0106378	0.0480488	0.00461558	-0.0901787
AMIGO3	P2	0.583026	-0.00616273	0.0434815	-0.0300175	0.101057	-0.11446
AMMECR1	P1P2	0.239885	-0.0751807	0.506115	0.0097198	0.0410852	-0.226044
AMMECR1L	P1P2	0.0166464	-0.0490265	0.230738	0.0121193	0.0155368	-0.13228
AMN	P1	0.867258	-0.010226	0.819272	0.0064043	0.91938	0.00909558
AMN	P2	0.537195	-0.00856408	0.687734	0.0117227	0.781398	-0.00293131
AMN1	P1P2	0.475464	-0.0113107	0.475827	-0.00871263	0.0761385	-0.0625629
AMOT	P1P2	0.749153	-0.0123279	0.442539	-0.0161263	0.319039	-0.0437285
AMOTL1	P1P2	0.573595	-0.00853923	0.963131	-0.00253924	0.997304	-0.00560811
AMOTL2	P1P2	0.94186	-0.00483927	0.864488	0.00520002	0.734683	-0.0143437
AMPD1	P1P2	0.753385	0.00615787	0.92949	-0.014008	0.820681	0.0257827
AMPD2	P1	0.189903	-0.0240741	0.953777	0.0042433	0.169359	-0.0831076
AMPD2	P2	0.416997	-0.00399803	0.261049	0.0172044	0.753129	0.0145401
AMPD3	P1P2	0.424277	-0.0158247	0.715804	-0.00637012	0.10871	-0.0389142
AMPH	P1P2	0.311633	-0.00886808	0.0542487	0.00168635	0.307897	0.0518552
AMT	P1P2	0.0208773	-0.0668193	0.054212	0.0417042	0.113787	-0.105225
AMTN	P1P2	0.724368	0.000374807	0.737391	0.0319764	0.240321	0.0180508
AMY1B	ENST00000330330.5,ENST00000370080.3	0.405966	0.00647366	0.693791	-0.00401758	0.39265	0.017329
AMY2A	P1P2	0.0551734	-0.0275158	0.0567565	0.0237521	0.310693	-0.0206805
AMY2B	P1P2	0.178464	-0.0152723	0.646539	-0.00444222	0.123998	-0.0366984
AMZ1	P1P2	0.00528435	-0.115961	0.0273629	0.121666	0.0949526	-0.191345
AMZ2	P1P2	0.516496	-0.0250461	0.503304	-0.00807328	0.0561122	-0.0652691
ANAPC1	P1P2	1.70987e-05	-0.171335	0.0166864	-0.0691251	8.83325e-06	-0.593021
ANAPC10	P1P2	0.0269346	-0.23293	0.104691	0.00449974	0.000461287	-0.804078
ANAPC11	P1P2	0.637291	-0.00645816	1.75636e-06	-0.0615831	3.1161e-05	-0.21185
ANAPC13	P1P2	7.2835e-07	-0.294037	0.808815	0.0169948	5.70297e-08	-0.832732
ANAPC15	P1P2	0.208936	-0.0335922	0.576941	0.0280882	0.227295	-0.0711898
ANAPC16	P1P2	0.608452	0.00765061	0.00677759	-0.0510582	0.358317	-0.156311
ANAPC2	P1P2	6.45031e-05	-0.224546	0.0256119	0.0678312	0.00106811	-0.70789
ANAPC4	P1P2	1.39111e-06	-0.32209	0.59184	-0.0324022	2.17147e-05	-0.990325
ANAPC5	P1P2	2.60816e-06	-0.257964	0.886338	0.0294655	2.27034e-06	-0.702873
ANAPC7	P1P2	0.480196	0.00162332	0.0958327	-0.00791538	0.30484	0.0176062
ANG	P1P2	0.909454	-0.00475625	0.350441	-0.01419	0.170273	-0.0175483
ANGEL1	P1P2	0.0527961	-0.0172988	0.947701	0.000101182	0.0732655	-0.0284734
ANGEL2	P1P2	0.560572	-0.0119002	0.823954	-0.012225	0.483536	-0.045241
ANGPT1	P1P2	0.592122	-0.00311802	0.754499	0.00380626	0.875446	-0.0118761
ANGPT2	P1P2	0.155766	0.022935	0.178559	-0.0179333	0.42361	0.0179415
ANGPT4	P1P2	0.798578	-0.00150934	0.683419	-0.00420104	0.750007	-0.00305251
ANGPTL1	P1P2	0.0758705	-0.0158446	0.741601	-0.00535079	0.0238526	-0.0536948
ANGPTL2	P1P2	0.135635	0.0228528	0.510631	-0.0139633	0.500227	0.0468498
ANGPTL3	P1P2	0.128775	-0.0190859	0.504427	0.0225486	0.294302	-0.0426145
ANGPTL4	P1P2	0.749598	-0.0114301	0.196837	0.0259009	0.0810792	0.0154386
ANGPTL5	P1P2	0.00361476	-0.0351662	0.00691084	0.0377663	0.330764	-0.0570115
ANGPTL6	P1P2	0.110923	-0.00935247	0.843998	0.00242141	0.0365246	-0.0363247
ANGPTL7	P1P2	0.488701	-0.00307824	0.168366	-0.039442	0.0766437	-0.0387445
ANHX	P1P2	0.800165	-0.0296075	0.741531	0.0155315	0.576321	-0.0489161
ANK1	P1P2	0.0657643	-0.049882	0.3974	0.0421611	0.115952	-0.111407
ANK2	ENST00000264366.6	0.436633	-0.00465532	0.641488	-0.0173378	0.181526	-0.0539607
ANK3	P1P2	0.10582	-0.0329152	0.561465	0.0170945	0.191218	-0.0756966
ANKAR	P1P2	0.70793	-0.0095859	0.671392	0.0141601	0.534244	-0.0285358
ANKDD1A	P1P2	0.260303	0.00714428	0.211365	-0.00929271	0.94437	0.0166313
ANKDD1B	P1P2	0.998025	-0.00479965	0.953861	0.00434504	0.738671	-0.0372006
ANKEF1	P1P2	0.773751	-0.030647	0.396091	0.0259764	0.924745	-0.0700914
ANKFN1	P1P2	0.137669	-0.0173621	0.134579	0.0181499	0.953318	-0.0420822
ANKFY1	P1P2	0.346116	0.00799102	0.012738	-0.0309787	0.0146954	-0.104218
ANKH	P1P2	0.0748215	-0.0336826	0.782794	0.011019	0.0567546	-0.0832466
ANKHD1	P1P2	0.093114	-0.0255322	0.00706456	0.0358226	0.418353	0.0171189
ANKHD1-EIF4EBP3	P1P2	0.093114	-0.0255322	0.00706456	0.0358226	0.418353	0.0171189
ANKIB1	P1P2	0.275124	-0.151913	0.0856479	0.154057	0.607246	-0.125408
ANKK1	P1P2	0.0889593	-0.0190792	0.305082	0.0141559	0.609301	-0.0628104
ANKLE1	P1P2	0.703786	-0.0472694	0.615452	-0.00350845	0.926379	-0.127175
ANKLE2	P1P2	0.000599997	-0.123873	0.704742	-0.10061	0.00673639	-0.684204
ANKMY1	P1P2	0.179984	-0.00763686	0.87003	0.0155911	0.044301	0.0411236
ANKMY2	P1P2	0.541074	-0.00398512	0.427176	0.0144219	0.643234	0.0217605
ANKRA2	P1P2	0.00686195	-0.0924822	0.00285284	0.0641508	0.686552	-0.157085
ANKRD1	P1P2	0.0198446	-0.0268339	0.0905693	0.0315647	0.412967	-0.0300863
ANKRD10	P1P2	0.16818	0.0183505	0.103809	-0.0252869	0.94437	-0.00830266
ANKRD11	P1P2	0.0601161	0.0199812	0.00114714	-0.148305	0.000400292	-0.189114
ANKRD12	P1P2	0.365636	-0.00068489	0.578402	-0.0173678	0.242445	-0.0813528
ANKRD13A	P1P2	0.0091991	-0.056429	0.633106	0.0112007	0.0151029	-0.164077
ANKRD13B	P1P2	0.373464	-0.00539083	0.115187	-0.000629512	0.327821	-0.0325366
ANKRD13C	P1P2	0.652241	-0.0137405	0.563643	0.0131814	0.184715	-0.0191873
ANKRD13D	P1P2	0.484771	-0.0205889	0.600874	0.0156997	0.38505	-0.0267552
ANKRD16	P1P2	0.0432988	-0.0824186	0.430086	0.0566664	0.0382883	-0.107583
ANKRD17	P1P2	7.45232e-05	-0.130373	0.00172085	0.0635963	0.00406649	-0.289143
ANKRD18A	ENST00000564591.1,ENST00000566717.2	0.000178879	-0.0294066	0.00327257	0.0244711	0.00984545	-0.0552176
ANKRD18B	P1P2	0.0115577	-0.0290678	0.0324923	0.0184793	0.156469	-0.0566358
ANKRD2	P1P2	0.380756	-0.0115293	0.534875	-0.00833197	0.830061	-0.0456734
ANKRD22	P1P2	0.385238	0.0056728	0.129738	0.015697	0.00943433	0.0324653
ANKRD23	P1	0.833842	-0.00283615	0.533394	0.0115111	0.432709	0.0155836
ANKRD23	P2	0.309812	-0.0166264	0.173961	-0.0303244	0.0377163	-0.0739144
ANKRD24	P1P2	0.00662337	-0.0589723	0.00138949	0.0647304	0.48706	-0.0278575
ANKRD26	P1P2	0.130483	-0.0209666	9.04074e-05	0.0478899	0.0116833	0.0379119
ANKRD27	P1P2	0.24378	0.00565077	0.0233512	0.0361687	0.000134311	0.0749697
ANKRD28	P1P2	0.712519	-0.00621587	0.198778	0.0177413	0.501536	0.0430472
ANKRD29	P1P2	0.526602	-0.0659424	0.0423056	0.0711685	0.162359	-0.0653955
ANKRD30A	P1P2	0.52852	-0.0150362	0.0951326	0.035213	0.285465	0.0153166
ANKRD30B	P1P2	0.00264915	-0.0281182	0.0849552	0.0463374	0.3457	-0.020645
ANKRD31	P1P2	0.0862375	-0.0477901	0.334182	0.0478422	0.565409	-0.087972
ANKRD32	P1P2	0.0347795	-0.0456741	0.22018	0.0385112	0.154725	-0.0665176
ANKRD33	P1P2	0.622696	-0.0106633	0.213194	0.00663746	0.581413	-0.0180303
ANKRD33B	P1P2	0.0636389	-0.0249171	0.0603565	0.0268411	0.493713	-0.00636865
ANKRD34A	P1	0.11	-0.00933397	0.283208	0.0112914	0.506599	-0.0200566
ANKRD34A	P2	0.3752	-0.0124157	0.0724939	-0.0209008	0.00748751	-0.0612667
ANKRD34B	P1	0.622073	-0.00734299	0.835049	0.00261285	0.468296	0.0112046
ANKRD34B	P2	0.762093	-0.0188993	0.372834	0.013791	0.845671	-0.0362125
ANKRD34C	P1P2	0.723833	0.00859676	0.0850981	0.0127335	0.0284682	0.0802741
ANKRD35	P1P2	0.793821	0.0024456	0.620208	0.00294827	0.843142	0.00624886
ANKRD36	P1P2	0.00938191	0.0286719	0.583429	-0.0105448	0.00324247	0.0703852
ANKRD36C	P1P2	0.307024	-0.0561409	0.0983754	0.0562999	0.698258	-0.0589347
ANKRD37	P1P2	0.627683	-0.00515869	0.0894011	0.0113882	0.130893	0.0379495
ANKRD39	P1P2	0.0271175	-0.0398164	0.0880262	0.0162584	0.237625	-0.0904301
ANKRD40	P1P2	0.188025	-0.000669864	0.717558	0.0275873	0.0499829	0.0443848
ANKRD42	P1P2	0.790203	-0.0107336	0.742932	-0.121168	0.938525	-0.263099
ANKRD44	ENST00000328737.2	0.218089	0.0183638	0.669681	-0.0058472	0.276162	0.0269064
ANKRD44	ENST00000450567.1	0.947934	-0.00634684	0.658175	-0.00452937	0.733577	0.00854906
ANKRD45	P1P2	0.325443	-0.00578793	0.962664	0.00682343	0.348714	-0.0474517
ANKRD46	P1P2	0.496961	-0.0612911	0.795406	0.0114894	0.226606	-0.169665
ANKRD49	P1P2	0.00928613	-0.0682671	0.0012924	0.0972947	0.495755	0.0194264
ANKRD50	P1P2	0.501247	-0.0381243	0.296717	0.040284	0.503783	0.0165905
ANKRD52	P1P2	0.00187781	-0.0686648	0.0289553	-0.0107516	0.000131624	-0.27244
ANKRD53	P1P2	0.756061	-0.00362853	0.738498	0.0116745	0.856958	0.0164625
ANKRD54	P1P2	0.829554	-0.00921897	0.0484981	-0.0221354	0.29147	-0.0908087
ANKRD55	ENST00000341048.4	0.356838	-0.0166913	0.39871	0.00346308	0.784106	-0.0216348
ANKRD6	P1P2	0.254018	-0.041792	0.00125586	0.0536203	0.395748	-0.00464558
ANKRD60	ENST00000457363.1	0.865411	0.00335889	0.17119	-0.0245747	0.164222	-0.0447553
ANKRD61	P1P2	0.439035	0.00269182	0.042513	-0.0270183	0.0906713	-0.0654004
ANKRD62	P1P2	0.570402	-0.0081557	0.197142	0.0101151	0.731145	-0.0261832
ANKRD63	P1P2	0.23248	-0.00968296	0.131861	0.0332843	0.395714	-0.00339393
ANKRD65	P1	0.149121	-0.0299254	0.259186	-0.0291865	0.0711695	-0.136432
ANKRD65	P2	0.341877	0.026643	0.396255	0.0420567	0.0956524	0.154301
ANKRD66	P1P2	0.857337	-0.00370859	0.601262	-0.0157979	0.321305	-0.0258328
ANKRD7	P1	0.591716	0.0119321	0.622903	-0.00597451	0.527694	0.0202755
ANKRD7	P2	0.531982	-0.0160581	0.907361	-0.00280211	0.506787	-0.0104955
ANKRD9	P1P2	0.256347	-0.0178211	0.690327	-0.00425978	0.845901	-0.0829475
ANKS1A	P1P2	0.126551	0.00691088	0.131832	0.00484521	0.418184	0.121543
ANKS1B	ENST00000329257.7,ENST00000547776.2	0.560871	-0.0132984	0.355155	0.00756355	0.971524	0.0258618
ANKS3	P1P2	0.152542	-0.0261495	0.546137	0.0297928	0.225704	-0.043471
ANKS4B	P1P2	0.971069	-0.00113593	0.866158	-0.00639484	0.866792	0.00580922
ANKS6	P1P2	0.847903	-0.0113071	0.35914	0.017745	0.495198	0.0455917
ANKUB1	ENST00000446160.1	0.0312585	-0.0285184	0.2608	0.0381754	0.157728	-0.0419695
ANKZF1	P1P2	0.358832	0.0214988	0.558304	0.00745225	0.0666439	0.0591728
ANLN	P1P2	0.0013601	-0.0325532	0.00273739	-0.0681746	6.99399e-06	-0.232591
ANO1	P1P2	0.0539921	0.0282334	0.239415	-0.0404515	0.334163	0.074859
ANO10	P1P2	0.0644821	-0.0205632	0.295767	0.0283315	0.390377	-0.0219602
ANO2	P1P2	0.0110685	-0.0255464	0.38572	0.0318758	0.0428632	0.0557809
ANO3	P1P2	0.441785	-0.0194526	0.707891	-0.0139676	0.334939	-0.0654767
ANO4	P1P2	0.683203	0.0134394	0.728709	-0.008757	0.277199	0.0486934
ANO5	P1P2	0.434387	-0.00885166	0.901316	-0.00851597	0.510178	-0.0332975
ANO6	P1P2	0.0141561	-0.0717757	0.237971	0.0655474	0.135535	-0.151546
ANO7	P1P2	0.08918	-0.000501953	0.0707837	-0.00854575	0.752013	-0.0179449
ANO8	P1P2	0.0630957	-0.0891903	0.877661	0.0124642	0.0214792	-0.263049
ANO9	P1P2	0.334182	-0.0298027	0.0606783	0.0153294	0.911221	-0.0172543
ANP32A	P1P2	0.467333	-0.00655641	0.276029	0.0147277	0.557882	-0.0136103
ANP32B	P1P2	0.087917	-0.0846312	0.187435	0.0252472	0.0767729	-0.188754
ANP32D	P1P2	0.0132857	-0.0320439	0.557318	0.00812323	0.00596219	-0.0867775
ANP32E	P1P2	0.188814	-0.0218251	0.401999	0.0277971	0.48137	-0.0318115
ANPEP	P1	0.679329	-0.00915931	0.789299	-0.0132298	0.187061	-0.0256017
ANPEP	P2	0.967342	0.00243922	0.813802	0.0150882	0.459691	0.0508599
ANTXR1	P1P2	0.817448	-0.0139128	0.359294	-0.0320007	0.383123	-0.0704774
ANTXR2	P1P2	0.00528435	-0.030893	0.147064	0.0289906	0.0379605	-0.0604986
ANXA1	P1P2	0.474013	-0.00856899	0.226427	0.00783523	0.783203	0.0167341
ANXA10	P1P2	0.00186005	-0.0447613	0.00538091	0.0398694	0.0622341	-0.0344124
ANXA11	P1P2	0.442365	-0.0168741	0.352565	0.0100825	0.823424	-0.0169495
ANXA13	P1P2	0.00697796	-0.0230776	0.567614	0.0215953	0.0279217	-0.072132
ANXA2	P1P2	0.0325949	-0.017146	0.00920698	0.0397001	0.199221	0.0155614
ANXA2R	P1P2	0.842212	-0.010784	0.681967	0.000401074	0.68285	-0.0202417
ANXA3	P1P2	0.603941	-0.023136	0.801299	0.00493989	0.510178	-0.0595587
ANXA4	P1P2	0.234412	-0.0217173	0.35135	0.0328294	0.788173	-0.0371989
ANXA5	P1P2	0.238713	0.00681309	0.313461	-0.0292347	0.683745	-0.00300249
ANXA6	P1P2	0.361143	-0.0136159	0.718874	0.0262109	0.0484578	0.0151798
ANXA7	P1P2	0.288774	-0.0502519	0.0606783	0.0222332	0.628565	-0.117492
ANXA8	P1P2	0.507618	-0.0299601	0.288374	0.0100863	0.823881	-0.0515867
ANXA8L1	ENST00000359178.4	0.0199225	-0.035618	0.0283006	0.0271729	0.37532	-0.0490999
ANXA9	P1P2	0.00619605	-0.0341956	0.470937	0.0224065	0.00860559	-0.0928897
AOAH	P1P2	0.672463	-0.0136127	0.297397	0.0202411	0.654223	0.0260194
AOC1	P1	0.266821	-0.0113514	0.854575	-0.0171884	0.0287479	-0.120368
AOC1	P2	0.0072257	-0.0736391	0.095807	-0.00141974	0.316792	-0.261562
AOC2	P1P2	0.893884	-0.00388751	0.233605	-0.00900099	0.498921	-0.0353217
AOC3	P1P2	0.434732	0.00705116	0.576196	0.0104399	0.142107	0.0319569
AOX1	P1	0.402823	-0.0518134	0.376465	0.0239642	0.812922	-0.136147
AOX1	P2	0.295361	-0.0312827	0.936957	-0.024155	0.170915	-0.113013
AP1AR	P1P2	0.601079	-0.0111249	0.381394	0.0244705	0.351137	0.0201572
AP1B1	P1P2	0.518965	3.29015e-05	0.388297	0.0230466	0.463445	0.0288441
AP1G1	P1P2	0.0545801	-0.024392	0.989814	0.00715748	0.00821971	-0.0584373
AP1G2	P1P2	0.211258	0.00624916	0.641278	-0.00611367	0.299335	0.0164834
AP1M1	P1P2	0.380119	-0.00978996	0.18161	-0.016183	0.0192687	-0.094344
AP1M2	P1P2	0.000792765	-0.0330049	0.538939	0.0180239	0.00416204	-0.104873
AP1S1	P1P2	0.0889593	-0.103377	0.170093	0.00725856	0.322907	-0.204674
AP1S2	P1P2	0.988877	0.00450509	0.172387	0.00382071	0.533857	0.0447445
AP1S3	P1P2	0.839176	-0.0373803	0.313602	0.0642682	0.408122	0.0175936
AP2A1	P1P2	0.155339	-0.0628975	0.710114	0.013682	0.0272797	-0.0856701
AP2A2	P1P2	0.36938	-0.037114	0.491215	0.00917756	0.100667	-0.0791355
AP2B1	P1P2	0.931589	-0.0820165	0.799031	0.0444942	0.338535	-0.205801
AP2M1	P1	0.00403821	-0.264252	0.618261	0.0154447	1.07236e-06	-0.82687
AP2M1	P2	0.769261	-0.00603214	0.376782	-0.00437269	0.553083	-0.0522977
AP2S1	P1P2	0.000550099	-0.199089	0.000669011	0.122244	0.0595232	-0.417467
AP3B1	P1P2	0.0604368	-0.063198	0.00391605	0.0782848	0.0550988	-0.120777
AP3B2	P1P2	0.00303581	-0.0444699	0.0210239	0.0740068	0.556303	0.000666331
AP3D1	P1P2	0.00464679	-0.107993	0.000551898	0.0792215	0.56919	-0.141725
AP3M1	P1P2	0.0380306	-0.0253109	0.00594641	0.0339834	0.425997	0.00505786
AP3M2	P1P2	0.398219	-0.0304114	0.0571389	0.0379001	0.471546	-0.0475678
AP3S1	P1P2	0.0970679	-0.0125684	0.176954	-0.00221077	0.417678	-0.0254794
AP3S2	P1P2	0.0284277	-0.0363901	0.645485	-0.0277467	0.0177615	-0.175773
AP4B1	P1P2	0.686222	-0.00327929	0.63813	-0.0114236	0.627731	0.0257553
AP4E1	P1P2	0.144948	0.0210545	0.58041	-0.0450122	0.329858	0.0295192
AP4M1	P1P2	0.251583	-0.0254668	0.327759	0.0143273	0.978319	-0.0436555
AP4S1	P1P2	0.104622	-0.0548957	0.00700878	0.0709057	0.542586	0.0477706
AP5B1	P1P2	0.795406	-0.00937535	0.313461	-0.0253158	0.0182183	-0.0522436
AP5M1	P1P2	0.384114	-0.0253342	0.498636	0.0110505	0.392325	0.0155909
AP5S1	P1P2	0.047438	0.00168012	0.552793	-0.0142099	0.261161	0.0131552
AP5Z1	P1P2	0.91248	-0.00533076	0.499754	-0.00464482	0.333077	-0.0110126
APAF1	P1P2	0.414306	-0.0265474	0.0018582	0.0386634	0.0160331	-0.0226748
APBA1	P1P2	0.0641015	-0.0699203	0.843767	0.0168667	0.00761975	-0.178551
APBA2	P1P2	0.729215	-0.0080786	0.440101	0.0168064	0.512824	0.0100759
APBA3	P1P2	0.0832431	0.00321739	0.238088	-0.0107018	0.843331	0.0181518
APBB1	P1P2	0.118404	-0.0270026	0.22564	-0.0175415	0.00282858	-0.0935998
APBB1IP	P1P2	0.44849	-0.0251689	0.220954	0.0240587	0.81931	-0.0648113
APBB2	P1P2	0.826352	-0.0257797	0.441493	0.004246	0.138004	-0.0676945
APBB3	P1P2	0.269879	-0.0244587	0.443256	0.0100152	0.232221	-0.0700236
APC	P1	0.728774	0.0114877	0.193297	-0.0242148	0.433032	-0.0228305
APC	P2	0.0862913	0.0213514	0.0167935	-0.0273025	0.755584	-0.0426396
APC2	P1	0.0334152	-0.114565	0.12959	0.13715	0.0504655	-0.0680023
APC2	P2	0.308276	-0.0849272	0.0124783	0.11969	0.199015	-0.00917878
APCDD1	P1P2	0.592325	0.00209058	0.953777	-0.0164525	0.715073	-0.0213745
APCDD1L	P1P2	0.26758	-0.0310045	0.151954	0.0271736	0.533664	-0.0146921
APCS	P1P2	0.265871	0.00700091	0.627352	0.0331384	0.012898	0.0989429
APEH	P1P2	0.380119	-0.0232359	0.871417	-0.0183689	0.0869792	-0.0962341
APEX1	P1P2	0.760975	-0.00812009	0.759187	0.0085314	0.883326	-0.0141791
APEX2	P1P2	0.0108645	-0.0227634	0.00145053	0.0288013	0.625227	0.0110043
APH1A	P1P2	0.729436	-0.0161185	0.690976	0.0151552	0.235183	-0.0404612
APH1B	P1P2	0.0208286	-0.0385109	0.180844	0.0230289	0.661875	-0.0874763
API5	P1P2	7.94859e-07	-0.0511395	2.27765e-05	0.0603679	0.0184505	-0.0307354
APIP	P1P2	0.649493	-0.00146499	0.291988	-0.0101604	0.167181	-0.010887
APITD1	P1P2	0.036637	-0.0208183	0.184506	0.0171423	0.178947	-0.0410327
APITD1-CORT	P1P2	0.036637	-0.0208183	0.184506	0.0171423	0.178947	-0.0410327
APLF	P1P2	0.00551878	-0.0440285	0.0177848	0.0256298	0.110666	-0.0584881
APLN	P1P2	0.822011	-0.0213551	0.0176442	0.0192529	0.0596823	0.00520738
APLNR	P1P2	0.847213	-0.00568671	0.382353	0.0145595	0.380884	0.0194171
APLP1	P1P2	0.957051	0.0122451	0.172294	0.00525754	0.0552107	0.0500115
APLP2	P1P2	0.52852	-0.0177237	0.560278	0.00816931	0.558474	0.00218032
APMAP	P1P2	0.415314	0.0130676	0.291182	0.0261637	0.0153744	0.0614941
APOA1	P1P2	0.484404	-0.00380333	0.890868	0.00926261	0.614041	-0.0152746
APOA1BP	P1P2	0.496403	0.00533278	0.391858	-0.00847762	0.881702	-0.0174087
APOA2	P1P2	0.622488	-0.016091	0.274351	0.0119144	0.601915	-0.0069261
APOA4	P1P2	0.863565	-0.00292189	0.115323	-0.0274871	0.154385	-0.0511024
APOA5	P1P2	0.445859	0.00749288	0.770158	-0.00754868	0.457553	0.0145855
APOB	P1P2	0.513654	-0.00744769	0.246521	0.0274836	0.77374	0.0228858
APOBEC1	P1P2	0.0117537	-0.0474974	0.0441569	0.0487717	0.182488	-0.0712059
APOBEC2	P1P2	0.290378	-0.0657336	0.58969	0.0116273	0.849583	-0.198991
APOBEC3A	P1P2	0.940926	-0.0249535	0.390237	0.026241	0.493342	-0.0337881
APOBEC3A_B	P1P2	0.940926	-0.0249535	0.390237	0.026241	0.493342	-0.0337881
APOBEC3B	P1P2	0.023387	-0.0452773	0.0115399	0.0566095	0.516996	-0.0196818
APOBEC3C	P1P2	0.704658	-0.0137461	0.46482	0.0114486	0.59681	0.00991298
APOBEC3D	P1P2	0.704658	-0.0137461	0.46482	0.0114486	0.59681	0.00991298
APOBEC3F	P1P2	0.36176	-0.00557329	0.226878	0.00398175	0.872437	0.00874654
APOBEC3G	P1P2	0.440449	-0.00513497	0.888549	-0.00849737	0.301254	-0.0157315
APOBEC3H	P1P2	0.590046	0.00356899	0.427697	0.00504459	0.120269	0.0301293
APOBEC4	P1P2	0.30246	0.00584669	0.890636	-0.0176182	0.186864	0.0232042
APOBR	P1	0.154063	-0.0293693	0.0999388	-0.0119989	0.00608084	-0.122448
APOBR	P2	0.641278	0.00040351	0.596593	0.0202442	0.521567	0.00292806
APOC1	P1P2	0.0399776	0.021405	0.216667	-0.00602419	0.18009	0.0573882
APOC2	P1P2	0.144786	-0.0175702	0.633106	0.0111977	0.255714	-0.0189369
APOC3	P1P2	0.647171	-0.00971248	0.99801	0.0101662	0.862035	-0.0467858
APOC4	P1P2	0.95331	-0.00674132	0.924826	0.0154621	0.696953	0.0040323
APOD	P1P2	0.842159	0.00580415	0.427005	-0.00611222	0.336463	0.0465245
APOE	P1P2	0.400021	0.0076223	0.710885	-0.0113924	0.988879	0.0391845
APOF	P1P2	0.0914113	-0.0608543	0.859183	0.0111466	0.00309186	-0.129825
APOH	P1	0.683634	-0.00377542	0.342324	-0.00945711	0.86088	-0.0352054
APOH	P2	0.835278	0.00512717	0.794048	-0.0198536	0.687849	0.00464853
APOL1	P1P2	0.134257	-0.056923	0.782303	0.00031441	0.0937378	-0.0858171
APOL2	P1P2	0.558501	-0.00809468	0.901316	-0.00288095	0.677069	-0.0321435
APOL3	P1P2	0.905268	0.00249664	0.938825	0.00774389	0.875446	-0.00287443
APOL4	P1P2	0.270955	-0.052847	0.853938	-0.046411	0.522025	-0.294294
APOL5	ENST00000249044.2	0.642118	0.00897055	0.228802	0.02891	0.593757	0.0487306
APOL6	P1P2	0.657963	-0.00111564	0.966173	-0.0208987	0.484486	-0.0284187
APOLD1	P1P2	0.543992	-0.00710838	0.679759	-0.00670011	0.820224	-0.0114909
APOM	P1P2	0.561267	-0.0468064	0.0964781	0.0706094	0.722544	0.0164809
APOO	P1P2	0.0958327	-0.0492132	0.135866	0.0474323	0.212487	-0.0259754
APOOL	P1P2	1.92522e-06	-0.106771	6.8263e-06	0.124628	0.000931525	-0.076646
APOPT1	P1P2	0.0369282	-0.0246977	0.896903	0.0253703	0.019299	-0.0390653
APP	P1P2	0.965471	0.00583365	0.339201	-0.010311	0.520422	-0.0342523
APPBP2	P1P2	0.00853602	-0.0183947	0.120986	0.0139233	0.616934	-0.0672963
APPL1	P1P2	0.024559	-0.0409998	0.599446	0.0112108	0.263287	-0.127053
APPL2	P1P2	0.0715653	-0.0374369	0.010593	0.0439048	0.890984	0.0106622
APRT	P1P2	0.931823	-0.000220742	0.762093	-0.000873095	0.803589	0.013018
APTX	P1	0.428031	-0.0177333	0.805385	-0.020194	0.332637	-0.0506937
APTX	P2	0.0524024	-0.0481684	0.0131444	0.0588605	0.749562	-0.010645
AQP1	ENST00000509504.1	0.610919	-0.00369376	0.623941	-0.0156702	0.91938	-0.0148228
AQP10	P1P2	0.705094	0.0177145	0.627267	0.00934375	0.292412	0.0158026
AQP11	P1P2	0.234759	0.00583214	0.745374	0.000118607	0.199221	0.0513091
AQP12A	P1P2	0.269357	-0.0198796	0.398055	0.0102262	0.796325	-0.0563642
AQP12B	P1P2	0.0182221	-0.0653287	0.381911	0.0355554	0.224564	-0.131795
AQP2	P1P2	0.968512	-0.00485649	0.731201	0.00427514	0.695433	0.00688612
AQP3	P1	0.65794	0.00719455	0.697333	0.00546873	0.431619	-0.000253068
AQP3	P2	0.618203	0.00588151	0.782902	-0.00379382	0.746582	-0.037165
AQP4	P1P2	0.698478	0.00391133	0.57146	-0.013162	0.667482	0.0196957
AQP5	P1P2	0.778023	-0.00477065	0.176484	-0.016676	0.681157	-0.0410932
AQP6	P1P2	0.0840036	0.013964	0.120494	-0.0305923	0.994726	0.00540306
AQP7	P1P2	0.908059	-0.0115007	0.843537	0.0103265	0.748671	0.0091104
AQP8	P1P2	0.531404	-0.0159841	0.0729619	0.0467854	0.576991	0.0913824
AQP9	P1P2	0.00603759	-0.0279521	0.362998	0.00874439	0.0117322	-0.0822175
AQPEP	P1P2	0.349684	-0.00200269	0.254997	-0.0294156	0.401329	-0.0263253
AQR	P1P2	2.51537e-07	-0.344307	0.0641794	0.0456265	1.90015e-06	-0.98313
AR	P1P2	0.723488	-0.0390808	0.807203	0.00285295	0.883094	-0.0499315
ARAF	P1P2	0.409457	-0.0127834	0.70553	0.00155895	0.256329	-0.0389338
ARAP1	P1	0.88484	-0.0133022	0.252312	0.0011663	0.556303	-0.0541475
ARAP1	P2	0.437499	-0.0141784	0.814485	0.016855	0.199221	-0.0565553
ARAP2	P1P2	0.634988	-0.000667756	0.829554	0.0314272	0.211949	0.0399533
ARAP3	P1P2	0.0845841	-0.0409652	0.545356	0.0498324	0.0445186	-0.106129
ARC	P1P2	0.753721	0.00470985	0.964709	-0.00424038	0.733554	0.0101559
ARCN1	P1P2	4.80314e-08	-0.275315	0.269232	0.0174549	4.56334e-08	-0.952653
AREG	P1P2	0.99239	0.00925226	0.730539	0.0126828	0.550011	0.0233718
AREL1	P1P2	0.00027017	-0.108795	0.00232156	0.112338	0.0844624	-0.129854
ARF1	P1P2	0.0571773	0.0129394	0.355308	-0.00446695	0.255346	0.0246156
ARF3	P1P2	0.101277	-0.0136864	0.0472087	0.00833607	0.693697	-0.00688398
ARF4	P1P2	0.388297	0.0136825	0.5778	-0.0111273	0.522904	-0.00275223
ARF5	P1	0.24784	-0.0518586	0.92809	0.0331153	0.0367526	-0.0904935
ARF5	P2	0.155339	-0.0110682	0.0792738	0.0187198	0.649988	-0.0242318
ARF6	P1	0.0849552	-0.0359071	0.0525095	0.0395875	0.543755	-0.0280556
ARF6	P2	0.0173795	-0.0262979	0.782979	-0.00777003	0.00401012	-0.0715028
ARFGAP1	P1P2	0.767691	0.00392996	0.693791	-0.00646822	0.418184	-0.0239944
ARFGAP2	P1P2	0.607426	-0.0173269	0.130408	0.0457443	0.249984	0.0293258
ARFGAP3	P1P2	0.980215	-0.00641155	0.784783	0.000678885	0.954196	-0.0180815
ARFGEF1	P1P2	0.0081392	-0.0764524	0.0138079	0.0922473	0.666568	-0.0844751
ARFGEF2	P1P2	0.509312	-0.0129083	0.093343	0.0347159	0.535597	0.0321957
ARFIP1	P1P2	0.889708	0.00320011	0.356991	0.00176542	0.562432	-0.0496663
ARFIP2	P1P2	0.653934	-0.0233298	0.532367	0.00929624	0.408122	0.00653242
ARFRP1	P1P2	0.868644	-0.0279551	0.366102	-0.0150367	0.214976	-0.124066
ARG1	P1P2	0.175359	0.00475801	0.503678	-0.011071	0.600688	0.025162
ARG2	P1P2	0.220733	-0.0301051	0.32863	0.00795885	0.288391	-0.0679057
ARGFX	P1P2	0.894813	-0.00551969	0.976703	0.00978386	0.596199	0.00337531
ARGLU1	P1P2	1.1779e-05	-0.189276	9.51346e-05	0.149906	0.410457	-0.305168
ARHGAP1	P1P2	0.86495	-0.0426853	0.908059	0.0104028	0.851886	-0.113758
ARHGAP10	P1P2	0.300949	-0.0160874	0.29509	0.0346569	0.768796	-0.0297038
ARHGAP11A	P1P2	0.000347703	-0.0492481	0.000510754	-0.0637672	1.56573e-06	-0.269257
ARHGAP11B	P1P2	0.00221077	-0.0413007	0.310231	-0.0534162	0.00429525	-0.231925
ARHGAP12	P1P2	0.184409	-0.0301635	0.960792	-0.010098	0.313365	-0.0815548
ARHGAP15	P1P2	0.271526	-0.0195731	0.922961	0.00957541	0.269608	-0.0358445
ARHGAP17	P1P2	0.0544695	-0.0442621	0.32357	0.0417938	0.181046	-0.0917096
ARHGAP18	P1P2	0.898528	-0.00860591	0.570202	0.00695293	0.559858	-0.0307975
ARHGAP19	P1P2	0.285982	-0.0188518	0.00259846	0.0430624	0.0888925	0.0733769
ARHGAP20	P1P2	0.293469	0.00295655	0.420204	-0.0205568	0.843142	-0.0160938
ARHGAP21	P1P2	0.987472	0.00621105	0.436287	-0.00884335	0.517186	-0.0219745
ARHGAP22	P1P2	0.887853	-0.0809195	0.965939	0.0509257	0.444846	-0.127703
ARHGAP23	P1P2	0.00630189	-0.0329626	0.171926	0.0221098	0.0788521	-0.10173
ARHGAP24	P1P2	0.965705	-0.0107749	0.859183	0.0211116	0.321614	0.00383218
ARHGAP25	P1P2	0.823153	0.000707051	0.265937	-0.0189116	0.350227	-0.0460771
ARHGAP26	P1P2	0.625811	-0.0777141	0.984897	0.0182518	0.430107	-0.218434
ARHGAP27	P1	0.563841	0.00573329	0.939292	0.0072561	0.547074	0.0276275
ARHGAP27	P2	0.182379	-0.0297143	0.186357	-0.0472939	0.0472989	-0.169746
ARHGAP28	P1P2	0.523349	0.00759436	0.631853	0.0116866	0.264668	0.0846623
ARHGAP29	P1P2	0.604965	-0.0337511	0.611948	0.00989163	0.831436	-0.0376281
ARHGAP30	P1P2	0.890868	-0.0120615	0.63457	0.0111739	0.942032	-0.00378598
ARHGAP31	P1P2	0.227555	-0.0104088	0.0826601	0.0273985	0.795203	0.0286472
ARHGAP32	ENST00000310343.9	0.729656	0.0061161	0.365636	0.0115886	0.661449	-0.00695512
ARHGAP33	P1P2	0.0200789	-0.0391597	0.531596	0.00559588	0.250468	-0.146074
ARHGAP35	ENST00000404338.3	0.908059	0.00627908	0.853194	0.00913421	0.691312	0.0300298
ARHGAP36	P1P2	0.537744	0.0140118	0.44866	-0.0185581	0.577653	0.0208685
ARHGAP39	P1P2	0.284791	0.00149003	0.067771	0.0247725	0.331758	0.036293
ARHGAP4	P1	0.364082	-0.00904087	1.5578e-06	0.076505	7.64289e-07	0.121258
ARHGAP4	P2	0.515927	-0.0260604	0.298078	0.0332198	0.672346	-0.0205609
ARHGAP40	P1P2	0.195618	-0.0617785	0.597815	0.077211	0.203261	-0.0404591
ARHGAP42	P1P2	0.728554	-0.0638678	0.0618977	-0.0174914	0.217925	-0.284639
ARHGAP44	P1P2	0.586656	-0.0222135	0.793821	0.0287708	0.136992	-0.0313874
ARHGAP5	P1P2	0.224966	-0.00565409	0.565428	0.0150714	0.557882	-0.0324947
ARHGAP6	P1P2	0.192194	-0.0826028	0.282419	0.0672802	0.15678	-0.125362
ARHGAP8	P1	0.290646	-0.0256152	0.333888	0.0296834	0.731587	0.00143309
ARHGAP8	P2	0.0685252	-0.0217171	0.391209	0.00211031	0.42191	-0.0504624
ARHGAP9	P1P2	0.954588	-0.000635754	0.48932	-0.0220803	0.466244	0.00568058
ARHGDIA	P1P2	0.60517	-0.0273633	0.482206	0.0256398	0.0349894	-0.0333085
ARHGDIB	P1P2	0.690976	-0.0113145	0.563247	0.00394658	0.919613	-0.0304567
ARHGDIG	P1P2	0.0483645	-0.0156546	0.0377321	0.0210253	0.893307	0.00808551
ARHGEF1	P1	0.568012	-0.0317908	0.493435	0.0255683	0.756478	-0.0301296
ARHGEF1	P2	0.251098	-0.0156731	0.0483312	0.00988586	0.206092	-0.000792009
ARHGEF10	P1P2	0.336243	-0.0100899	0.725469	0.0239151	0.482103	-0.0253157
ARHGEF10L	P1P2	0.448139	-0.0503225	0.722389	0.0128703	0.137848	-0.144286
ARHGEF11	P1P2	0.441319	-0.0135793	0.558304	0.00789628	0.206409	-0.0253553
ARHGEF12	P1P2	0.113036	-0.0342645	0.0217033	0.0519466	0.447476	0.00647078
ARHGEF15	P1P2	0.410291	-0.00983781	0.0979578	0.0131235	0.449235	0.0206743
ARHGEF16	P1P2	0.266694	-0.0840489	0.260303	0.0943888	0.858803	-0.0489315
ARHGEF17	P1P2	0.366725	-0.00815211	0.911316	0.00666714	0.363568	-0.0228517
ARHGEF18	P1P2	0.933689	-0.00721319	0.714708	0.0125496	0.147861	-0.0135627
ARHGEF19	P1P2	0.557515	-0.0047432	0.210294	-0.00465577	0.861342	-0.025246
ARHGEF2	P1P2	0.604555	-0.0102222	0.974363	0.0114791	0.438916	0.00556582
ARHGEF25	P1P2	0.11539	-0.0126875	0.43146	0.0265503	0.608479	0.00906673
ARHGEF26	P1P2	0.284262	-0.0379905	0.788621	0.0158775	0.222346	-0.108997
ARHGEF28	P1P2	0.554758	-0.00285592	0.884145	0.0206242	0.506787	0.0579505
ARHGEF3	P1P2	0.282681	-0.00597312	0.789977	-0.00135442	0.347054	0.0154309
ARHGEF33	ENST00000398800.4	0.7574	-0.0236679	0.41481	0.000770668	0.820452	-0.0364317
ARHGEF35	ENST00000378115.2	0.0650779	-0.0482722	0.482572	0.0294534	0.0602417	-0.111265
ARHGEF35	ENST00000543357.1	0.403315	-0.0196873	0.0207826	0.0354897	0.313931	0.0473733
ARHGEF37	P1	0.609479	0.00494561	0.0910176	-0.0120593	0.193121	-0.0193275
ARHGEF37	P2	0.0180406	-0.0388054	0.00801297	0.0549182	0.958409	-0.0150944
ARHGEF38	P1P2	0.12155	-0.0312926	0.234759	0.0175058	0.848893	-0.0605097
ARHGEF39	P1P2	0.00442167	-0.0246865	0.537002	0.0168812	0.0225344	-0.0768092
ARHGEF4	P1P2	0.293064	-0.00483678	0.00366108	0.0434332	0.00849477	0.0642594
ARHGEF40	P1P2	0.341877	-0.0319055	0.018012	0.0480483	0.737119	0.0349253
ARHGEF5	P1P2	0.0424549	-0.0353117	0.49566	0.0477684	0.304425	-0.050236
ARHGEF6	P1P2	0.443062	-0.0103745	0.494362	0.013698	0.625232	-0.00549841
ARHGEF7	ENST00000370623.3	0.770607	-0.0133546	0.557712	-0.0207481	0.564217	-0.0796743
ARHGEF9	P1P2	0.392271	-0.0117058	0.621877	0.0128587	0.916867	-0.0308739
ARID1A	P1P2	0.00655327	0.0163973	1.40053e-05	-0.069992	0.00339331	-0.092999
ARID1B	P1	0.513465	-0.0872573	0.544966	0.0554243	0.584235	-0.138745
ARID1B	P2	0.12354	-0.049664	0.76254	0.0162265	0.104816	-0.0988421
ARID2	P1P2	2.18423e-06	-0.0793418	1.17157e-05	0.0935886	0.0218994	-0.057346
ARID3A	P1P2	0.00330874	-0.039174	0.103872	-0.0105475	0.00100066	-0.195958
ARID3B	P1P2	0.0100263	-0.0926693	0.305082	0.0174915	0.00290282	-0.242992
ARID3C	P1P2	0.464641	-0.0230891	0.667331	0.038735	0.0589693	0.0108699
ARID4A	P1P2	0.795632	-0.00269546	0.634361	0.00578058	0.346151	-0.013321
ARID4B	P1P2	0.789299	0.00621111	0.00356272	-0.0296487	0.012446	-0.0655301
ARID5A	P1P2	0.432491	-0.0171908	0.685791	0.0157254	0.445722	-0.0160645
ARID5B	ENST00000279873.7	0.266821	-0.0265344	0.897135	0.00047789	0.155664	-0.0842589
ARIH1	P1P2	1.66294e-05	-0.0902422	9.83038e-05	-0.123974	7.62141e-08	-0.413573
ARIH2	P1P2	0.215468	-0.0615951	0.727011	-0.0153994	0.304149	-0.208445
ARIH2OS	P1P2	0.0903838	-0.0103262	0.00976178	0.0317079	0.559735	0.10614
ARL1	P1P2	0.0227493	-0.0476744	0.82361	0.0257964	0.0565675	-0.123648
ARL10	P1P2	0.0264722	-0.0233567	0.403484	0.038729	0.082887	-0.0364734
ARL11	P1P2	0.261548	0.00416799	0.040722	-0.00649688	0.452764	-0.0136062
ARL13A	P1P2	0.234412	-0.00525711	0.291182	0.026567	0.986521	0.0338359
ARL13B	P1P2	0.00108451	-0.0271494	0.0333552	0.0272991	0.0170514	-0.0475961
ARL14	P1P2	0.89342	0.00774186	0.871879	0.000670546	0.807	0.00798447
ARL14EP	P1P2	0.00917549	-0.0256896	0.00597309	0.0296965	0.64092	-0.0122268
ARL14EPL	ENST00000601302.2	0.520869	-0.00523958	0.747152	0.0287606	0.931983	0.0181477
ARL15	P1P2	0.0153974	0.0184173	0.0618567	0.0328207	0.000213105	0.0871274
ARL16	P1P2	0.048663	-0.0253514	0.522069	0.006241	0.0555183	-0.0660628
ARL17A	ENST00000329240.4,ENST00000336125.5,ENST00000445552.2	0.866797	0.00157774	0.865873	-0.00116515	0.969181	0.00881138
ARL17B	ENST00000434041.2,ENST00000450673.3,ENST00000570618.1	0.866797	0.00157774	0.865873	-0.00116515	0.969181	0.00881138
ARL2	P1P2	3.93207e-07	-0.13406	0.0436036	-0.0530859	9.55954e-07	-0.514744
ARL2BP	P1P2	0.990048	0.0060213	0.558896	0.0288213	0.193322	0.000825368
ARL3	P1P2	0.979265	-0.014604	0.0249644	-0.0810164	0.0306206	-0.238972
ARL4A	P1P2	0.887853	-0.00661216	0.430086	-0.000495322	0.923345	-0.0484593
ARL4C	P1P2	0.945831	-0.00553688	0.513654	0.0114885	0.241499	0.00902544
ARL4D	P1P2	0.437325	-0.0176203	0.692708	0.0224143	0.890287	-0.00941329
ARL5A	P1P2	0.0783742	-0.023971	0.47365	0.00693907	0.211602	-0.0447629
ARL5B	P1P2	0.0743808	0.00664872	0.0715191	-0.0350771	0.937824	-0.0338803
ARL5C	P1P2	0.567216	-0.0192489	0.90643	-0.00325932	0.326226	-0.0199399
ARL6	P1P2	0.131081	-0.0303297	0.362224	0.0201106	0.18009	-0.0498625
ARL6IP1	P1	0.979512	-0.02746	0.17733	-0.0248316	0.14036	-0.138741
ARL6IP1	P2	0.417502	-0.0108046	0.488079	0.0126118	0.499854	0.00202689
ARL6IP4	P1P2	0.111708	-0.0108183	0.270376	0.0351364	0.913551	-0.0019033
ARL6IP5	P1P2	0.0393568	-0.0313086	0.24295	0.0367842	0.159115	-0.0261136
ARL6IP6	P1P2	0.436158	-0.0318378	0.37255	0.044804	0.795829	-0.0200053
ARL8A	P1P2	0.078923	-0.0225989	0.0426345	0.0288721	0.837628	0.00961866
ARL8B	P1P2	0.302598	-0.0111465	0.220844	-0.00329427	0.121292	-0.0839836
ARL9	P1P2	0.231538	-0.0203212	0.87396	0.00742644	0.20662	-0.0276234
ARMC1	P1P2	0.804931	-0.0144158	0.455372	0.0286132	0.849583	-0.00322934
ARMC10	P1P2	0.328049	-0.0162194	0.279407	0.0318992	0.90028	-0.0366938
ARMC12	P1P2	0.761724	-0.0106965	0.473249	-0.010364	0.265358	-0.00814763
ARMC2	P1P2	0.714489	-0.0183532	0.847213	0.0280188	0.733134	-0.0156497
ARMC3	P1P2	0.415973	-0.038709	0.587978	0.0484838	0.626324	-0.0208942
ARMC4	P1P2	0.49103	-0.0667302	0.463924	0.063954	0.259171	0.000260257
ARMC5	P1P2	0.464999	-0.00467173	0.915273	-0.00922211	0.458977	0.0122398
ARMC6	P1P2	0.740049	0.0245767	0.22262	-0.0174387	0.808593	0.0101977
ARMC7	P1P2	6.35481e-06	-0.0680595	8.39631e-06	0.100839	0.532141	-0.0623811
ARMC8	P1P2	0.0605172	-0.0348173	0.128849	0.0511639	0.925212	-0.0346708
ARMC9	P1P2	0.136406	-0.0340549	0.895045	0.00516631	0.127482	-0.078291
ARMCX1	P1P2	0.141738	-0.0471603	0.618138	0.014657	0.642392	-0.112977
ARMCX2	P1P2	0.856616	0.00306512	0.604852	-0.0113032	0.301208	-0.00842644
ARMCX3	P1P2	0.32242	0.018953	0.218858	0.00542463	0.808821	0.0202723
ARMCX4	P1P2	0.762988	-0.0657588	0.257702	0.0458662	0.352505	-0.155873
ARMCX5	P1P2	0.620829	0.00129271	0.542435	0.00351123	0.822052	0.0112309
ARMCX5-GPRASP2	P1P2	0.620829	0.00129271	0.542435	0.00351123	0.822052	0.0112309
ARMCX6	P1P2	0.025394	-0.0154399	0.293199	0.034399	0.367303	0.0111126
ARMS2	P1P2	0.442704	0.015885	0.907876	-0.00530653	0.382412	0.0307143
ARNT	P1P2	0.346217	-0.00509989	0.213086	0.00606487	0.562233	0.00489865
ARNT2	P1P2	0.83024	-0.000506085	0.638968	0.00199736	0.852578	0.0116682
ARNTL	P1P2	0.263799	-0.0192586	0.98677	-0.00208727	0.203365	-0.031272
ARNTL2	P1P2	0.427176	-0.00181839	0.721949	0.0270389	0.149596	0.0195526
ARPC1A	P1P2	0.99075	-0.00494328	0.625811	0.00450572	0.77419	0.0242419
ARPC1B	P1P2	0.519155	-0.105048	0.448315	0.0565607	0.654435	-0.212811
ARPC2	P1	0.00590922	-0.0421757	0.00944626	0.0419252	0.347959	-0.0192779
ARPC2	P2	0.618345	-0.00702774	0.315721	0.0325463	0.872206	0.060724
ARPC3	P1	0.0629293	-0.0426182	0.101033	0.0429508	0.677069	-0.0790157
ARPC3	P2	0.0689594	-0.0157092	0.044529	0.0322061	0.463265	0.0383069
ARPC4	P1P2	0.00774545	-0.0366766	0.000166146	0.0615893	0.17499	0.0621919
ARPC4-TTLL3	P1	0.135635	-0.0250632	0.021838	0.0257856	0.285863	0.0648536
ARPC4-TTLL3	P2	0.248847	0.0101191	0.197943	-0.0154585	0.270094	0.0177971
ARPC5	P1P2	0.594965	0.00134467	0.1224	-0.0150842	0.11473	-0.0163298
ARPC5L	P1	0.196328	-0.0388094	0.120635	0.0493188	0.787269	-0.00459316
ARPC5L	P2	0.0890144	0.014459	0.637291	-0.0102884	0.17009	0.040888
ARPP19	P1P2	0.748931	-0.00394909	0.317707	-0.00803892	0.333517	-0.0327692
ARPP21	ENST00000187397.4	0.762093	0.00287977	0.837571	0.00258588	0.867117	0.0132715
ARR3	P1P2	0.104434	-0.00528714	0.592934	0.00633544	0.263036	-0.0271154
ARRB1	P1P2	0.0577166	0.0180188	0.79269	-0.00445249	0.0335921	0.0528224
ARRB2	P1P2	0.000814054	-0.11204	0.0369282	0.00792019	0.132624	-0.356286
ARRDC1	P1P2	0.170915	-0.0240789	0.775099	0.0170107	0.356629	-0.0628941
ARRDC2	P1	0.0993954	0.0144921	0.853654	0.0119275	0.060322	0.0580823
ARRDC2	P2	0.00389057	-0.0464195	0.0138418	0.0585738	0.350834	-0.0223325
ARRDC3	P1P2	0.0550618	0.0024913	1.60868e-05	0.0432541	1.13574e-05	0.150058
ARRDC4	P1P2	0.0470251	-0.0518665	0.0498054	0.0667097	0.921046	-0.0303607
ARRDC5	P1P2	0.735178	-0.0361302	0.877198	0.0120667	0.145896	-0.0294227
ARSA	P1P2	0.359909	-0.032157	0.0613261	0.0484493	0.582017	0.0215392
ARSB	P1P2	0.293739	-0.00938765	0.168815	0.0108732	0.773965	-0.0380352
ARSD	P1P2	0.788847	-0.0519989	0.0819198	0.0622042	0.972461	-0.0414018
ARSE	P1P2	0.648344	0.0042179	0.614464	-0.0198066	0.903851	-0.0438388
ARSF	P1P2	0.967108	-0.00742656	0.765674	0.0144592	0.463624	0.0046471
ARSG	ENST00000448504.2	0.78005	-0.0151225	0.717338	0.0520399	0.0583025	0.0536248
ARSH	ENST00000381130.2	0.908989	-0.0112197	0.334623	0.0224156	0.263914	0.00520279
ARSI	P1P2	0.253774	-0.00474878	0.720631	-0.00975172	0.30484	-0.0279966
ARSJ	P1P2	0.107157	-0.0190685	0.994965	0.0157029	0.169359	-0.040698
ARSK	P1P2	0.491215	-0.0276399	0.000297922	0.0359746	0.0556975	0.0168187
ART1	P1P2	0.192695	-0.0335441	0.248201	-0.0279861	0.0174116	-0.126934
ART3	P1	0.0777974	-0.0240294	0.140646	0.0240467	0.364781	-0.016518
ART3	P2	0.283998	-0.0257651	0.947233	0.0118738	0.26241	-0.0457075
ART4	P1P2	0.642118	-0.00250433	0.62498	-0.0147502	0.651892	-0.0110942
ART5	P1P2	0.0838984	0.0133719	0.371261	-0.000267098	0.0735015	0.0516557
ARTN	P1	0.0246152	-0.0321611	0.628933	0.029005	0.074118	-0.0310675
ARTN	P2	0.240565	-0.0176636	0.970876	0.00893332	0.131288	-0.0196605
ARV1	P1P2	0.850433	-0.00593755	0.368598	0.00624308	0.616107	0.0245856
ARVCF	P1	0.25512	-0.0320889	0.495475	0.0339136	0.300842	-0.0419854
ARVCF	P2	0.239064	0.0105607	0.197244	-0.0153612	0.756701	0.0181866
ARX	P1	0.571	-0.00399445	0.404972	-0.0147916	0.851195	-0.046788
ARX	P2	0.509689	0.00158485	0.389266	-4.83082e-05	0.81315	-0.0179478
AS3MT	P1P2	0.12397	-0.0212689	0.893652	0.0181958	0.859034	-0.0682124
ASAH1	P1P2	0.144948	-0.0102976	0.351957	-0.01031	0.811554	-0.0115182
ASAH2	ENST00000395526.4	0.17686	-0.0218944	0.0860764	0.0133755	0.894701	0.0146515
ASAH2B	P1P2	0.999415	-0.0270052	0.941393	-0.0487786	0.443796	-0.113474
ASAP1	P1P2	0.444459	-0.00858935	0.217104	0.0200547	0.31961	0.00340062
ASAP2	P1P2	0.401175	-0.0125402	0.276547	0.0154854	0.986756	0.0164907
ASAP3	P1P2	0.0832172	-0.0270366	0.42139	0.0107408	0.0845154	-0.0244603
ASB1	P1P2	0.272166	-0.0213906	0.125122	0.0166709	0.938993	-0.0204385
ASB10	P1P2	0.262797	-0.0389853	0.271398	0.0524555	0.751122	-0.0496817
ASB11	P1	0.00626829	-0.0311858	0.217322	0.0244533	0.00583513	-0.0581219
ASB11	P2	0.78704	-0.00606645	0.544771	0.00747969	0.722103	0.00712283
ASB12	ENST00000362002.2	0.659025	-0.0410572	0.333448	0.0424739	0.721443	-0.0381627
ASB12	ENST00000396130.2	0.879744	0.00354496	0.0714269	-0.0102464	0.0919674	-0.0278059
ASB13	P1P2	0.143979	-0.052326	0.00217208	0.065579	0.241617	0.0309346
ASB14	P1P2	0.112504	-0.00522385	0.410958	0.00803288	0.356629	-0.0109352
ASB15	P1P2	0.0635551	-0.0320373	0.372519	0.0344181	0.173407	-0.0289508
ASB16	P1P2	0.445159	-0.00746864	0.873035	-0.0137162	0.819767	-0.0888324
ASB17	P1P2	0.0619387	-0.0227881	0.163518	0.026141	0.251439	-0.0225274
ASB18	P1P2	0.943028	-0.000167588	0.479284	0.0108952	0.341359	0.0110752
ASB2	P1P2	0.299033	-0.00730407	0.242122	0.00865222	0.747335	0.00728086
ASB3	P1P2	0.155424	-0.0307809	0.107862	0.0364527	0.757595	-0.0132896
ASB4	P1P2	0.0666307	-0.00897183	0.17424	0.0215733	0.475354	-0.00872389
ASB5	P1P2	0.972022	0.00471959	0.040006	0.0285003	0.0633969	0.0807995
ASB6	P1P2	0.566819	-0.0226803	0.468953	-0.00880725	0.293896	-0.0387748
ASB7	P1P2	0.0175044	-0.0404948	0.0423951	0.0504056	0.609301	-0.0217501
ASB8	P1P2	0.0900115	-0.104892	0.108377	0.0560463	0.427022	-0.228136
ASB9	P1P2	0.923427	-0.00242578	0.664984	0.0248978	0.52635	-0.021286
ASCC1	P1P2	0.268594	-0.0068006	0.327324	-0.0172918	0.14147	-0.106152
ASCC2	P1P2	0.713394	-0.0260929	7.71671e-08	-0.42488	4.18544e-07	-0.937484
ASCC3	P1P2	0.000249391	-0.190984	2.03111e-06	-0.517249	1.03908e-07	-1.68743
ASCL1	P1P2	0.990048	-0.0275104	0.723708	0.0235001	0.36965	-0.0393165
ASCL2	P1P2	0.505177	0.00369286	0.63457	-0.0085953	0.747557	0.000745176
ASCL3	P1P2	0.0841616	-0.0249885	0.0569092	0.0243906	0.614041	-0.00681604
ASCL4	ENST00000342331.4	0.258938	-0.0263763	0.420035	0.04839	0.934786	-0.00864264
ASCL5	P1P2	0.532752	-0.00649605	0.842848	-0.0100353	0.31506	-0.0260308
ASF1A	P1P2	0.0912424	-0.0191955	0.000216965	-0.0474335	3.83358e-06	-0.129366
ASF1B	P1P2	0.0498855	-0.0472806	0.144059	0.0735335	0.913551	-0.007579
ASGR1	P1P2	0.266821	-0.0283996	0.932989	0.00430834	0.0596027	-0.0401226
ASGR2	P1P2	0.0518341	-0.0453382	0.117714	0.0112482	0.635253	-0.146692
ASH1L	P1P2	0.236149	-0.0151751	0.751825	0.00915816	0.248054	-0.0141715
ASH2L	P1P2	0.209015	-0.0623868	0.0419789	-0.0503428	0.0293977	-0.262997
ASIC1	P1P2	0.222822	-0.118147	0.077565	0.0317331	0.6451	-0.215047
ASIC2	ENST00000359872.6	0.772178	0.00982923	0.728774	-0.0156405	0.841763	0.00519921
ASIC3	P1P2	0.46112	-0.0154595	0.741297	-0.0212339	0.129321	-0.0921046
ASIC4	P1P2	0.0304839	-0.0393908	0.109349	0.0193478	0.144922	-0.0644905
ASIC5	P1P2	0.00661164	-0.0242786	0.0139213	0.0325483	0.993553	-0.0570958
ASIP	P1P2	0.277065	-0.0388973	0.0379219	0.0565513	0.572984	0.055838
ASL	P1P2	0.947233	-0.0138672	0.528904	0.0188555	0.897722	0.0273884
ASMT	P1P2	0.990048	-0.00569371	0.638759	-0.0112133	0.498361	-0.0149714
ASMTL	P1P2	0.0918629	-0.0273206	0.929723	-0.00215942	0.0740228	-0.0829887
ASNA1	P1P2	6.62197e-06	-0.176483	0.000736658	0.152129	5.53987e-06	-0.270871
ASNS	P1P2	0.112504	-0.0296689	0.219408	0.0219123	0.494455	-0.0189183
ASNSD1	P1P2	0.0252404	-0.0194643	0.73562	-0.00567829	0.00935397	-0.0604087
ASPA	P1P2	0.273707	-0.0113278	0.743376	-0.0276478	0.0336033	-0.114937
ASPDH	P1P2	0.631644	-0.0487353	0.843996	0.032921	0.471727	-0.0935286
ASPG	P1	0.824752	0.000648577	0.320558	-0.00700955	0.645553	-0.0405573
ASPG	P2	0.929733	-0.00949482	0.672326	0.0101175	0.697025	8.26279e-05
ASPH	P1P2	0.704876	-0.0279405	0.842159	0.00509151	0.16945	-0.0427215
ASPHD1	P1P2	0.684065	0.0064364	0.558896	-0.00571742	0.588683	-0.0049253
ASPHD2	P1P2	0.275641	-0.0534449	0.476735	0.0450043	0.259171	-0.0561275
ASPM	P1P2	0.000307124	-0.0348132	3.20036e-05	-0.0478157	6.64035e-07	-0.193715
ASPN	P1P2	0.576397	0.0051231	0.094321	-0.0239322	0.189725	-0.047918
ASPRV1	ENST00000320256.4	0.0517634	-0.015131	0.350593	-0.00391154	0.520613	-0.0514681
ASPSCR1	P1P2	0.149369	-0.0199855	0.419359	0.030141	0.509235	-0.0154454
ASRGL1	P1P2	0.972959	0.000847218	0.499567	0.0252343	0.183938	0.0285918
ASS1	P1P2	0.106201	-0.0208046	0.659875	0.0102163	0.138394	-0.0394711
ASTE1	P1P2	0.535068	-0.0124997	0.632062	0.00937473	0.373582	0.0255945
ASTL	ENST00000342380.2	0.954245	-0.041973	0.522013	0.0235045	0.234836	-0.0643609
ASTN1	P1P2	0.219078	-0.018119	0.18008	-0.0101489	0.0894453	-0.122918
ASTN2	P1P2	0.612566	-0.0160267	0.212224	-0.0152668	0.733798	-0.0458979
ASUN	P1P2	2.80899e-05	-0.0957988	4.12166e-05	0.124012	0.0869115	-0.0380239
ASXL1	P1P2	0.0932284	0.0106834	0.0102323	-0.0514631	0.107421	-0.0491977
ASXL2	P1P2	0.63813	-0.00934498	0.979044	0.0151095	0.715293	-0.0146505
ASXL3	P1P2	0.688239	0.00715528	0.606686	0.0126807	0.942244	0.0288878
ASZ1	P1P2	0.0932284	-0.0195073	0.258938	0.00972531	0.621285	-0.030359
ATAD1	P1P2	0.100545	0.00605778	0.158954	-0.024934	0.273064	-0.00710696
ATAD2	P1P2	0.830698	0.00266603	0.580812	0.0070778	0.484853	-0.0249886
ATAD2B	P1P2	0.791124	-0.00823324	0.408624	-0.00528407	0.974549	-0.0360698
ATAD3A	P1P2	0.118197	-0.0530623	0.0479325	0.0636225	0.350834	0.018656
ATAD3B	P1	0.658387	-0.00316972	0.533801	0.00786128	0.880833	0.0200082
ATAD3C	P1P2	0.442153	-0.0329081	0.0410206	0.0696561	0.563493	0.00876927
ATAD5	P1P2	5.59718e-06	-0.0393171	5.45089e-06	0.0580382	0.440713	-0.0115612
ATAT1	P1P2	0.403154	0.0115533	0.945598	0.0135507	0.216611	0.0649437
ATCAY	P1P2	0.741822	-0.00881527	0.939058	0.0149843	0.901909	-0.0130452
ATE1	P1P2	0.00678958	-0.0356897	0.00107473	0.0406542	0.880775	0.0163836
ATF1	P1P2	0.56747	-0.000615163	0.921097	0.0260474	0.993553	0.0180882
ATF2	P1P2	0.669895	0.00404802	0.51479	-0.00333992	0.939227	0.00556199
ATF3	P1P2	0.617518	-0.0518227	0.259558	0.0225692	0.874289	-0.0967424
ATF4	P1P2	8.9314e-05	-0.0779737	0.000143874	0.0722126	0.0415825	-0.102202
ATF5	P1P2	6.69523e-08	-0.389089	2.88972e-05	0.149782	2.23449e-06	-1.33593
ATF6	P1P2	0.0603164	-0.0116871	0.0521887	0.0325563	0.638609	-0.027635
ATF6B	P1P2	0.120284	-0.0148043	0.311212	0.0123053	0.295792	-0.0284454
ATF7	P1P2	0.00360312	-0.0272052	0.000232782	0.0419841	0.268462	-0.0151288
ATF7IP	P1	0.00676561	-0.0298665	5.65355e-06	0.0559141	0.0013467	0.0636402
ATF7IP	P2	0.00371292	-0.0212045	0.0911861	0.0255741	0.0917975	-0.0545581
ATF7IP2	P1P2	0.0263328	-0.0452622	0.0936298	0.0202299	0.411962	-0.112595
ATG10	P1P2	0.281238	-0.0168101	0.932989	0.0168884	0.602529	0.0260834
ATG12	P1P2	0.429229	-0.00788466	0.0679921	0.0217534	0.65592	0.0392518
ATG13	P1P2	0.109089	-0.017682	0.352565	0.0279843	0.747335	-0.0397719
ATG14	P1P2	0.276288	0.00197747	0.838259	-0.00264945	0.508293	-0.0213306
ATG16L1	P1P2	0.058651	-0.0265847	0.00055915	0.0544724	0.0171361	0.06538
ATG16L2	P1P2	0.562652	-0.00822184	0.290512	-0.00277834	0.587469	0.0123911
ATG2A	P1P2	0.041886	-0.0266427	0.00737533	0.0416203	0.657372	0.0106786
ATG2B	P1P2	0.656265	-0.00656904	0.781401	-0.0044628	0.590913	-0.0104228
ATG3	P1P2	0.297806	-0.00461544	0.413803	0.0175279	0.776665	0.014486
ATG4A	P1P2	0.222954	0.0177329	0.489185	-0.0107534	0.370591	0.0172587
ATG4B	P1P2	0.786363	-0.00338948	0.0587687	0.0281047	0.118217	0.0169341
ATG4C	P1P2	0.992155	-0.00468351	0.628308	0.00646365	0.534437	-0.0234874
ATG4D	P1P2	0.479284	-0.0128649	0.316713	0.0371678	0.762965	0.0134836
ATG5	P1P2	0.365325	-0.00110143	0.00885821	0.0365284	0.0318191	0.0789501
ATG7	P1P2	0.143577	-0.020097	0.669254	-0.0128371	0.0901123	-0.0217453
ATG9A	P1P2	0.0519757	-0.0247849	0.0494081	0.0411446	0.89656	-0.00529924
ATG9B	P1P2	0.345767	0.0154674	0.0833217	-0.0223028	0.48614	-0.0145781
ATHL1	P1P2	0.0377592	-0.0238654	0.323857	0.01081	0.275902	-0.036847
ATIC	P1P2	6.23939e-06	-0.290131	0.0048594	0.157647	8.72527e-06	-0.582369
ATL1	P1P2	0.0517281	-0.0272373	0.155253	0.0246558	0.877531	-0.031573
ATL2	P1P2	0.0309604	-0.0419106	4.79191e-05	-0.0812354	4.29938e-05	-0.309581
ATL3	P1P2	0.449897	-0.0243921	0.68385	0.00415441	0.134833	-0.0535658
ATM	P1P2	0.554168	-0.0199403	0.066153	0.0302552	0.582017	0.026361
ATMIN	P1P2	0.49325	-0.016319	0.0139441	0.043173	0.203992	0.055829
ATN1	P1P2	0.305775	-0.0515481	0.163429	0.0385681	0.867117	-0.0342137
ATOH1	P1P2	0.996605	-0.00498723	0.808112	-0.00154219	0.782526	-0.00950149
ATOH7	P1P2	0.339794	-0.0120191	0.486975	0.00732272	0.832811	-0.0344113
ATOH8	P1P2	0.287442	-0.0243856	0.731201	-0.0132519	0.0886171	-0.0809431
ATOX1	P1P2	0.282813	-0.1088	0.369572	0.0290665	0.517756	-0.19358
ATP10A	P1P2	0.0622263	-0.0144378	0.223177	-0.0102108	0.461655	-0.0811847
ATP10B	P1P2	0.499195	0.00353709	0.237895	-0.0195851	0.647663	0.0145748
ATP10D	P1P2	0.0096581	-0.0240789	0.103249	0.029167	0.13468	-0.0158907
ATP11A	P1P2	0.824295	0.0157727	0.0432381	0.040488	0.0211317	0.139395
ATP11B	P1P2	0.202391	-0.187681	0.0200946	0.187049	0.614041	-0.223218
ATP11C	ENST00000361648.2	0.0229955	-0.0335351	0.130185	0.0326971	0.0458111	-0.0235496
ATP12A	P1P2	0.999649	-0.103032	0.723048	0.106058	0.5252	-0.0812224
ATP13A1	P1P2	0.02724	-0.0228671	0.387491	-0.021891	0.00183364	-0.105992
ATP13A2	P1P2	0.104434	-0.0650071	0.852504	-0.00485322	0.00675431	-0.156457
ATP13A3	P1P2	0.385559	-0.00601908	0.137958	0.0262042	0.55966	0.0233438
ATP13A4	P1P2	0.641698	-0.0181514	0.267073	0.0170716	0.616934	0.00780079
ATP13A5	P1P2	0.630392	-0.0270919	0.220954	-0.0354451	0.100911	-0.114831
ATP1A1	P1P2	5.08889e-08	-0.36416	0.00864876	0.0780618	4.76411e-08	-0.799262
ATP1A2	P1	0.956583	-0.00426709	0.514032	0.00931106	0.834416	-0.0580718
ATP1A2	P2	0.632628	-0.00974465	0.132178	0.0262733	0.230049	0.0388799
ATP1A3	P1P2	0.97249	0.000292496	0.102013	-0.026355	0.308315	-0.0626563
ATP1A4	P1	0.0934576	-0.0324826	0.109804	0.00750821	0.347054	-0.0614642
ATP1A4	P2	0.788395	0.00859665	0.339201	-0.00580548	0.580004	-0.0114648
ATP1B1	P1P2	0.0231905	-0.0303525	0.499008	0.0477666	0.300979	-0.0291272
ATP1B2	P1P2	0.826363	-0.00162076	0.94443	-0.0115347	0.999883	0.015055
ATP1B3	P1P2	0.0101117	-0.0660981	0.0258988	0.106313	0.349319	0.0297764
ATP1B4	P1P2	0.630601	-0.00773049	0.892956	0.000910935	0.592537	-0.0398124
ATP2A1	P1P2	0.595169	-0.00670253	0.386363	0.0104677	0.40729	-0.0323515
ATP2A2	P1P2	0.0105841	-0.0434704	0.00363711	0.0460648	0.494455	-0.0151826
ATP2A3	P1P2	0.053292	-0.050315	0.0348724	0.0457205	0.475453	-0.0739299
ATP2B1	P1P2	0.757248	-0.00729202	0.46018	-0.00834919	0.994069	-0.0587984
ATP2B2	P1	0.465717	-0.0104563	0.342922	0.0237503	0.216065	0.0383205
ATP2B2	P2	0.0525095	-0.0219838	0.260179	0.0274724	0.263788	-0.0155815
ATP2B3	P1P2	0.678899	0.00178903	0.683634	0.0111313	0.28401	0.0327148
ATP2B4	P1P2	0.0221344	-0.0307343	0.111201	0.0213115	0.559735	-0.0516563
ATP2C1	P1P2	0.0462686	-0.0806464	0.0615705	0.035681	0.603758	-0.144505
ATP2C2	P1P2	0.182957	-0.0452677	0.0140585	0.0411644	0.474264	-0.0476766
ATP4A	P1	0.809249	-0.0124254	0.72679	0.00715948	0.868505	-0.01148
ATP4A	P2	0.307998	-0.0145218	0.410291	0.0174922	0.725407	-0.0186225
ATP4B	P1P2	0.90992	0.0188115	0.0457249	-0.0321055	0.162094	0.0292329
ATP5A1	P1	8.75963e-08	-0.162912	6.14566e-05	0.109475	4.76243e-07	-0.284927
ATP5A1	P2	0.172479	-0.0290737	0.159998	0.0194265	0.676639	-0.0174789
ATP5B	P1P2	1.91689e-07	-0.396977	2.14079e-07	0.332056	6.26836e-07	-0.562231
ATP5C1	P1P2	0.000321368	-0.294875	0.006185	0.257287	0.000677387	-0.377783
ATP5D	P1P2	0.0301922	-0.0194934	0.103125	0.0140259	0.517946	-0.065411
ATP5E	P1P2	4.21282e-05	-0.295269	0.00220865	0.318814	0.000354777	-0.248869
ATP5F1	P1P2	3.90387e-05	-0.216677	0.267706	0.165656	3.63931e-05	-0.447804
ATP5G1	P1P2	0.742488	-0.00770859	0.393971	-0.0287644	0.0662958	-0.0496402
ATP5G2	P1P2	0.712519	-0.00126915	0.434732	0.0176566	0.944838	0.0397663
ATP5G3	P1P2	0.233836	-0.0416844	0.18773	0.0363949	0.696519	-0.0365464
ATP5H	P1P2	0.000200525	-0.153932	0.000289262	0.134455	0.228985	-0.1658
ATP5I	P1P2	7.22658e-05	-0.207394	0.00872956	0.138849	2.00414e-06	-0.361456
ATP5J	P1P2	0.000797826	-0.0843272	0.0152734	0.0508475	0.0350911	-0.211968
ATP5J2	P1P2	5.05656e-06	-0.182955	4.33729e-05	0.143383	1.2298e-05	-0.268701
ATP5J2-PTCD1	P1	5.04949e-06	-0.191239	4.34827e-05	0.134186	1.22155e-05	-0.314748
ATP5J2-PTCD1	P2	3.59809e-05	-0.244179	0.000909391	0.312218	0.0018668	-0.251227
ATP5L	P1P2	2.36242e-05	-0.12677	0.000228269	0.103023	3.22211e-05	-0.200288
ATP5L2	ENST00000505920.1	0.716681	-0.0292493	0.594152	0.008719	0.63693	-0.0200646
ATP5O	P1P2	0.000267105	-0.231615	0.00433282	0.197088	3.68609e-05	-0.307087
ATP5S	P1P2	0.00895773	-0.0274262	0.325732	0.0119944	0.0993944	-0.0844534
ATP5SL	P1P2	0.00205972	-0.0840796	0.00310603	0.0765659	0.186668	-0.119308
ATP6AP1	P1P2	7.32457e-08	-0.15621	0.116479	-0.011073	5.0064e-08	-0.51538
ATP6AP1L	P1P2	0.23234	-0.0120467	0.205001	0.0259791	0.792473	0.0172111
ATP6AP2	P1P2	0.0773353	-0.0657131	1.72808e-05	-0.136821	0.00074351	-0.376851
ATP6V0A1	P1P2	0.0657643	-0.0205816	0.000265282	-0.0798318	2.98403e-06	-0.199755
ATP6V0A2	P1P2	0.966407	-0.00435669	0.157483	-0.0187989	0.130593	-0.0404104
ATP6V0A4	P1	0.985833	-0.00942741	0.931823	0.00222602	0.853269	-0.0246652
ATP6V0A4	P2	0.851813	-0.000956578	0.389751	0.0240816	0.535791	0.0156447
ATP6V0B	P1P2	0.919932	-0.0222644	4.60014e-07	-0.109374	3.91679e-07	-0.300767
ATP6V0C	P1P2	4.31539e-05	-0.143413	0.0212373	-0.0592504	4.23986e-05	-0.571507
ATP6V0D1	P1P2	0.574995	-0.0465454	0.000199132	-0.122748	0.00231449	-0.391049
ATP6V0D2	P1P2	0.674391	-0.00749896	0.696828	-0.0140812	0.286792	-0.0543838
ATP6V0E1	P1P2	0.188321	0.00618459	0.638759	-0.0103125	0.669348	0.0306787
ATP6V0E2	P1P2	0.215142	-0.0514679	0.421899	0.0257156	0.202844	-0.104133
ATP6V1A	P1P2	1.63668e-05	-0.380784	5.58966e-06	-0.169008	4.98988e-08	-1.36478
ATP6V1B1	P1P2	0.685359	-0.0132446	0.503491	-0.00918146	0.119957	-0.0670605
ATP6V1B2	P1P2	6.91777e-08	-0.291764	6.53748e-07	-0.128219	4.66268e-08	-1.066
ATP6V1C1	P1P2	1.15219e-05	-0.227815	3.12586e-05	-0.0738171	2.95922e-06	-0.806487
ATP6V1C2	P1P2	0.432491	-0.00717937	0.494547	0.00830972	0.856727	0.00559292
ATP6V1D	P1P2	0.430258	-0.0495157	0.0365317	-0.0399764	1.55243e-05	-0.229307
ATP6V1E1	P1P2	0.00173815	-0.0554396	2.71126e-06	-0.0961614	7.57404e-07	-0.392831
ATP6V1E2	P1P2	0.458035	-0.00703804	0.319986	-0.0123462	0.0493681	-0.0553656
ATP6V1F	P1P2	0.801753	-0.017617	0.000547113	-0.138909	0.0016017	-0.372588
ATP6V1G1	P1P2	7.68472e-05	-0.0822237	4.58518e-05	-0.128254	1.60708e-05	-0.546057
ATP6V1G2	P1P2	0.946299	0.00707824	0.267706	-0.00884108	0.397221	-0.0253085
ATP6V1G3	P1P2	0.505552	-0.0194659	0.889013	0.00962078	0.775315	0.0120285
ATP6V1H	P1P2	0.0543222	-0.0488408	5.878e-06	-0.13652	0.000103527	-0.438048
ATP7A	P1P2	0.0705095	-0.0230056	0.767915	0.0151362	0.302079	-0.0723081
ATP7B	P1P2	0.36068	-0.0308406	0.309951	-0.0345037	0.0254294	-0.127382
ATP8A1	P1P2	0.036191	-0.0425643	0.434559	0.0125072	0.0633969	-0.0807094
ATP8A2	P1P2	0.47166	-0.0419362	0.420882	0.00938325	0.221568	-0.0668278
ATP8B1	P1P2	0.766571	0.00584456	0.121409	0.00723898	0.214325	0.0109851
ATP8B2	P1	0.0224016	-0.0785719	0.000223838	0.0816509	0.83304	-0.0336777
ATP8B2	P2	0.205211	-0.131523	0.799718	0.0927718	0.0678741	-0.252316
ATP8B3	P1P2	0.342175	-0.0209579	0.782753	0.0223779	0.433032	-0.0292474
ATP8B4	P1P2	0.949103	-0.00472382	0.0527602	-0.0074861	0.0237796	-0.0223276
ATP9A	P1P2	0.0521952	-0.0283242	0.329745	0.041867	0.582467	-0.0767955
ATP9B	P1P2	0.965705	-0.00693879	0.930423	0.0116222	0.872669	-0.00604879
ATPAF1	P1P2	0.854115	0.00364599	0.831385	-0.00602386	0.774865	0.00203223
ATPAF2	P1P2	0.00250459	-0.0328832	0.0214692	0.0465449	0.281246	-0.0114007
ATPIF1	P1P2	0.815852	-0.0332174	0.752048	0.0294099	0.605193	-0.0548061
ATR	P1P2	5.0973e-08	-0.340156	5.42454e-06	-0.191126	4.54072e-08	-1.16041
ATRAID	P1P2	0.725689	0.00564759	0.479102	-0.0174865	0.605398	0.00212319
ATRIP	P1P2	0.0262336	-0.156496	0.000243735	-0.109995	6.4639e-06	-0.69492
ATRN	P1P2	0.454747	0.00672531	0.945484	0.00324721	0.157649	0.0549784
ATRNL1	P1P2	0.34337	-0.0182773	0.115662	0.0212008	0.721443	0.0121657
ATRX	P1P2	1.33596e-07	-0.0631151	9.9224e-08	0.0872355	0.110338	-0.0493599
ATXN1	P1P2	0.168997	-0.0161244	0.288774	0.0436126	0.649988	-0.0115153
ATXN10	P1P2	4.42013e-07	-0.251393	1.43845e-05	0.222485	4.17052e-05	-0.347167
ATXN1L	P1P2	0.520662	-0.0471242	0.8856	0.0151221	0.961709	-0.134688
ATXN2	P1P2	0.0646944	-0.0321475	0.0242243	0.0146994	0.90796	-0.0697336
ATXN2L	P1P2	0.00216995	-0.0549863	1.51719e-06	0.104587	0.000201325	0.10599
ATXN3	P1P2	0.0473068	-0.0210428	0.0871011	0.0137228	0.663367	-0.0355446
ATXN3L	P1P2	0.616278	-0.00423727	0.602714	0.00675191	0.758713	0.0049938
ATXN7	ENST00000398590.3	0.00655327	-0.0649877	0.01276	0.0330073	0.230695	-0.119476
ATXN7	ENST00000538065.1	0.428202	-0.0402526	0.22018	0.0357711	0.833728	-0.0470693
ATXN7L1	P1P2	0.474013	0.00495368	0.658387	-0.015001	0.993327	0.0263906
ATXN7L2	P1P2	0.00969932	0.0238429	0.269739	0.0187543	2.7067e-05	0.0905775
ATXN7L3	P1P2	0.0161858	0.00525418	0.0320029	0.0341564	0.00185199	0.122011
ATXN7L3B	P1P2	0.0185177	-0.0222019	0.899457	0.00621737	0.00288894	-0.0593563
AUH	P1P2	0.0772369	-0.0279908	0.888317	0.00750387	0.0532988	-0.0655994
AUNIP	P1P2	0.204687	-0.0119809	0.342175	0.0183897	0.0408819	0.0719299
AUP1	P1P2	0.846754	0.00145431	0.679544	-0.0118212	0.608273	-0.0300969
AURKA	P1P2	2.35439e-07	-0.177833	1.5754e-05	0.100207	2.422e-07	-0.420635
AURKAIP1	P1P2	0.00243269	-0.113215	0.0289195	0.122685	0.0393702	-0.10655
AURKB	P1P2	4.98911e-08	-0.312127	3.29257e-06	0.247175	5.05627e-08	-0.519057
AURKC	P1P2	0.0900672	-0.0258416	0.748264	-0.00522797	0.0727955	-0.0452936
AUTS2	P1P2	0.804704	-0.032801	0.852504	0.0252823	0.580809	-0.0563675
AVEN	P1P2	0.102815	-0.136724	0.358292	0.0104999	0.256945	-0.270765
AVIL	P1P2	0.802348	0.00240276	0.468301	-0.00588197	0.514403	-0.00414245
AVL9	P1P2	0.0425446	-0.0300241	0.256962	0.0264567	0.0703906	-0.0602628
AVP	P1P2	0.293874	-0.0237871	0.267706	0.0321734	0.388596	-0.0152636
AVPI1	P1P2	0.317564	0.00065718	0.156966	0.00145522	0.933618	0.0288074
AVPR1A	P1P2	0.495289	-0.0145072	0.789299	-0.0253072	0.532699	-0.0924384
AVPR1B	P1P2	0.402658	0.00794929	0.857109	-0.00599016	0.237159	0.0396768
AVPR2	P1P2	0.68105	-0.00348438	0.444634	0.00648454	0.694781	0.0197517
AWAT1	P1P2	0.483121	-0.0087967	0.460885	-0.014834	0.0765284	-0.0503424
AWAT2	P1P2	0.969682	-0.00622856	0.39871	0.0173864	0.361246	-0.0101313
AXDND1	P1P2	0.194303	-0.013048	0.0435731	0.0487997	0.134603	0.0197547
AXIN1	P1P2	0.0150572	-0.0480623	0.391586	-0.0304979	0.00146608	-0.171466
AXIN2	P1	0.494306	0.00977062	0.376879	0.0145764	0.0372244	0.0277389
AXIN2	P2	0.641462	0.0104166	0.254736	-0.0164272	0.402817	-0.0363015
AXL	P1P2	0.866797	-0.0816262	0.831156	0.0884063	0.3454	-0.0516601
AZGP1	P1P2	0.398291	-0.0392868	0.407128	-0.00916383	0.746667	-0.139314
AZI1	P1P2	0.459637	-0.0118834	0.253042	-0.00846559	0.185397	-0.109161
AZI2	P1P2	0.160086	-0.0171003	0.447437	0.0104972	0.324636	-0.0177203
AZIN1	P1P2	0.00182704	-0.0395583	0.000118196	0.0607509	0.146549	0.00709542
AZU1	P1	0.500127	0.00718174	0.22733	-0.024145	0.766103	-0.0220648
AZU1	P2	0.900387	-0.0466744	0.800392	0.0204344	0.688281	-0.113215
B2M	P1	0.312616	-0.0360564	0.324433	0.00715645	0.981365	-0.083509
B2M	P2	0.191994	-0.0105354	0.98396	-0.00178685	0.179423	-0.0658096
B3GALNT1	P1P2	0.490989	-0.0277077	0.996544	-0.0170447	0.0529988	-0.099597
B3GALNT2	P1P2	0.296446	-0.0386432	0.115119	0.0245465	0.57679	0.0264916
B3GALT1	P1P2	0.932056	-0.00515048	0.298351	0.00903464	0.199736	0.015091
B3GALT2	P1P2	0.697045	-0.0105119	0.728113	0.000565704	0.708723	-0.038912
B3GALT4	P1P2	0.398546	-0.0236418	0.897135	0.021517	0.465418	-0.0453816
B3GALT5	ENST00000343118.4,ENST00000398714.2	0.46285	-0.00580084	0.22564	-0.0128013	0.325358	-0.0656139
B3GALT5	ENST00000380618.1	0.863474	0.00326938	0.269891	-0.00696438	0.477932	-0.0203957
B3GALT5	ENST00000380620.4	0.107734	-0.0267218	0.221398	0.0547959	0.558672	0.0123838
B3GALT6	P1P2	0.908524	-0.011011	0.617932	-0.0072289	0.625232	-0.0421881
B3GALTL	P1P2	0.182861	-0.0670586	0.602714	0.0688625	0.231152	-0.0958043
B3GAT1	P1P2	0.118889	-0.0378915	0.105757	0.0399433	0.77509	-0.0659072
B3GAT2	P1P2	0.729215	-0.0107679	0.464641	0.0181269	0.893074	0.0501693
B3GAT3	P1P2	0.178654	-0.00953371	0.135175	0.018839	0.887966	0.0139176
B3GNT1	P1P2	0.917602	-0.00646837	0.933689	0.00408918	0.616314	0.0225353
B3GNT2	P1P2	0.00787476	-0.0300344	0.285055	0.00544026	0.0010055	-0.0929778
B3GNT3	P1P2	0.324866	-0.0289503	0.951206	-0.0299897	0.602734	-0.11912
B3GNT4	P1P2	0.349987	0.00252582	0.0745239	-0.0471041	0.141709	-0.0391985
B3GNT5	P1P2	0.256593	-0.0339889	0.72679	-0.0174754	0.164311	-0.135437
B3GNT6	P1P2	0.0114534	-0.033248	0.0199225	0.039706	0.388596	-0.00984444
B3GNT7	P1P2	0.853885	-0.00954367	0.542629	0.0394513	0.2428	0.0706647
B3GNT8	P1P2	0.965471	-0.0113624	0.588476	0.0253209	0.479725	0.00323481
B3GNT9	P1P2	0.633733	0.0064249	0.815396	-0.00926421	0.554136	0.0263119
B3GNTL1	P1	0.914109	-0.0740631	0.735178	0.0287525	0.783655	-0.199154
B3GNTL1	P2	0.880439	-0.0111554	0.772852	-0.0136611	0.665287	-0.0277173
B4GALNT1	P1P2	0.705748	-0.00629104	0.902478	0.000530877	0.894236	-0.030627
B4GALNT2	P1P2	0.0334396	-0.0100101	0.10563	0.0243308	0.938525	-0.0172581
B4GALNT3	P1P2	0.0780762	-0.0204928	0.0100689	0.0245881	0.59071	0.018575
B4GALNT4	P1P2	0.184506	-0.0259964	0.337276	0.032422	0.77644	0.00427674
B4GALT1	P1P2	0.652029	-0.0252973	0.35914	-0.00428768	0.175645	-0.104606
B4GALT2	P1P2	0.0171184	-0.0267432	0.145759	0.0126572	0.10858	-0.0504848
B4GALT3	P1P2	0.0205067	-0.0409621	0.847903	0.0459486	0.0235801	-0.0119638
B4GALT4	P1P2	0.298078	-0.0103582	0.98396	-0.0031852	0.425997	-0.0458023
B4GALT5	P1P2	0.000604558	-0.0389408	0.00482459	0.0321033	0.112784	-0.0872509
B4GALT6	P1P2	0.84193	-0.0246612	0.0428148	0.0343517	0.385532	0.0276224
B4GALT7	P1P2	0.884145	0.00480099	0.395765	0.00263459	0.467216	-0.040511
B9D1	P1P2	0.161751	0.0125289	0.783881	0.00662889	0.013628	0.0568087
B9D2	P1P2	0.216994	0.0108188	0.985599	-0.00811561	0.383765	0.0816219
BAALC	P1P2	0.0321205	-0.0230034	0.183634	0.0107012	0.342553	-0.0579549
BAAT	P1	0.000583336	-0.026604	0.123469	0.0212428	0.00410447	-0.0690802
BAAT	P2	0.777798	0.0177882	0.264175	0.0278763	0.110142	0.0803598
BABAM1	P1P2	0.699165	-0.0108626	0.484005	-0.0110304	0.222914	-0.036204
BACE1	P1P2	0.601487	-0.0213568	0.448666	0.0336406	0.734905	-0.0217457
BACE2	P1P2	0.0131336	-0.0287973	0.0180549	0.0404178	0.629817	-0.00665706
BACH1	P1P2	0.384435	0.0114171	0.708366	0.00847402	0.195544	0.0442041
BACH2	P1P2	0.451836	0.00460152	0.870724	0.01441	0.411962	0.0466729
BAD	P1P2	0.0795755	-0.0221968	0.466794	0.042789	0.445021	-0.0794299
BAG1	P1P2	0.552596	-0.0111649	0.953777	0.00896673	0.433376	-0.0206118
BAG2	P1P2	0.8911	-0.0145407	0.502368	0.0171534	0.4701	-0.0251504
BAG3	P1P2	0.550831	-0.000697184	0.82361	-0.00331678	0.92708	0.0444567
BAG4	P1P2	0.925992	0.00293004	0.192795	-0.0170636	0.202635	-0.0428406
BAG5	P1P2	0.658175	-0.0419406	0.447788	0.0307185	0.916115	-0.1072
BAG6	P1P2	0.0534457	-0.0307123	0.971788	0.0181847	0.156952	-0.0501499
BAGE	P1P2	0.996605	-0.00639317	0.73098	-0.00634093	0.919846	-0.0306661
BAGE3	P1P2	0.600874	-0.00725281	0.72679	0.00822017	0.741555	-0.00968203
BAGE4	P1P2	0.600874	-0.00725281	0.72679	0.00822017	0.741555	-0.00968203
BAGE5	P1P2	0.600874	-0.00725281	0.72679	0.00822017	0.741555	-0.00968203
BAHCC1	P1P2	0.948869	-0.00708523	0.306329	0.0134953	0.334105	0.0295653
BAHD1	P1P2	0.293469	0.00105929	0.116275	0.0343223	0.0467444	0.0932217
BAI1	P1P2	0.309253	-0.0625914	0.0739053	0.0526114	0.725627	-0.0528814
BAI2	P1P2	0.000138164	-0.0318296	0.0177299	0.0244213	0.11902	-0.0551121
BAI3	P1P2	0.14641	-0.0152689	0.0945523	0.0235776	0.766552	-0.00972823
BAIAP2	P1P2	0.161224	-0.0197974	0.000565261	0.035365	0.0875224	0.0873022
BAIAP2L1	P1P2	0.0219905	-0.0201254	0.0192013	0.0342167	0.97457	0.0125131
BAIAP2L2	P1	0.302957	0.00914982	0.706936	-0.0119739	0.339583	0.0139768
BAIAP2L2	P2	0.154402	-0.0912013	0.256962	0.121185	0.797005	-0.076104
BAIAP3	P1P2	0.187534	-0.0547515	0.00353268	0.0483862	0.148273	-0.0836453
BAK1	P1P2	0.0277555	-0.0299032	0.0230308	0.0462428	0.967776	-0.0192207
BAMBI	P1P2	0.766571	-0.0311832	0.82087	0.00134006	0.894468	-0.0839398
BANF1	P1P2	0.152458	-0.0186467	0.00102242	-0.0363264	5.22055e-05	-0.202938
BANF2	P1P2	0.969448	0.000710208	0.107798	-0.0215567	0.125079	-0.0512651
BANK1	P1P2	0.262035	0.00724276	0.723268	-0.0093643	0.594977	0.165704
BANP	P1P2	0.0187383	-0.0790647	0.0209587	0.0527424	0.297151	-0.132188
BAP1	P1P2	0.502181	-0.0745917	0.111576	0.0516454	0.0669935	-0.138279
BARD1	P1P2	1.87557e-05	-0.0791624	5.49827e-06	0.0860495	0.481553	-0.0547155
BARHL1	P1P2	0.552793	-0.024466	0.176484	0.0555827	0.232184	0.051166
BARHL2	P1P2	0.229939	-0.0206137	0.864719	0.0141735	0.0999383	-0.0399491
BARX1	P1P2	0.499381	-0.0656885	0.300538	0.0781222	0.948112	-0.0315304
BARX2	P1P2	0.128923	-0.0110031	0.0889042	-0.0150963	0.987459	-0.0296502
BASP1	P1P2	0.924127	0.00111127	0.75874	-0.00551893	0.559462	-0.0105703
BATF	P1P2	0.469133	-0.0407963	0.360063	-0.00685476	0.543589	-0.121122
BATF2	P1P2	0.465178	-0.00875082	0.795859	-0.00696523	0.990037	-0.0845016
BATF3	P1P2	0.17424	0.0145572	0.82841	0.00902686	0.300019	0.0393836
BAX	P1P2	0.901316	-0.0351398	0.114714	0.0546208	0.169998	-0.019169
BAZ1A	P1P2	0.285187	-0.0270832	0.0775816	0.0643127	0.321327	0.0327347
BAZ1B	P1P2	0.00112717	-0.0473636	0.00044864	0.0618362	0.470281	-0.00767764
BAZ2A	P1	0.0124576	-0.0275262	0.000410164	0.0477399	0.0570643	0.0252372
BAZ2A	P2	0.971086	-0.023915	0.576998	0.0312571	0.945072	-0.001931
BAZ2B	P1P2	0.231424	-0.106819	0.411125	0.107895	0.180855	-0.0650863
BBC3	P1P2	0.100485	-0.029028	0.277325	0.0285749	0.459512	-0.0122986
BBIP1	P1P2	0.503304	-0.111954	0.538939	0.0971522	0.333811	-0.126051
BBOX1	P1	0.42139	-0.0165981	0.227556	0.00415463	0.744221	-0.0297569
BBOX1	P2	0.444285	0.000537115	0.0145954	0.0361056	0.0719091	0.0262404
BBS1	P1P2	0.476372	-0.00704984	0.52106	-0.00940106	0.864113	0.0166933
BBS10	P1P2	0.0524738	-0.0376496	0.246282	-0.00430273	0.0505695	-0.0835566
BBS12	P1P2	0.0306647	-0.0214673	0.704004	-0.00425595	0.00170465	-0.0629312
BBS2	P1P2	0.324433	-0.0114473	0.180462	0.01882	0.625232	-0.00509242
BBS4	P1P2	0.506115	0.00281164	0.872341	-0.00815545	0.266308	-0.0153664
BBS5	P1P2	0.164942	0.0120782	0.524687	-0.0370734	0.138893	0.0636498
BBS7	P1P2	0.276029	0.00222182	0.0906253	-0.0317242	0.403972	-0.0992313
BBS9	P1P2	0.152795	-0.00911477	0.415818	-0.00778574	0.0487261	-0.0456393
BBX	P1P2	0.00606465	-0.0273326	0.69076	-0.0056091	0.000555146	-0.0890843
BCAM	P1P2	0.474919	0.00306384	0.843767	-0.00497826	0.766552	-0.022659
BCAN	P1P2	0.641241	0.0114814	0.893424	0.0145597	0.29514	0.0194065
BCAP29	P1P2	0.207001	-0.0267806	0.127084	0.0374001	0.674062	-0.0358801
BCAP31	P1P2	0.0379219	-0.0232199	0.029925	0.0333259	0.905167	-0.0121438
BCAR1	P1	0.506303	-0.0102178	0.338164	0.0113315	0.18657	0.0520006
BCAR1	P2	0.0485986	-0.00693412	0.220954	0.0114349	0.093221	-0.00391818
BCAR3	P1	0.914575	0.00772941	0.922029	0.00841763	0.597218	-0.00496678
BCAR3	P2	0.947	-0.021503	0.00306781	0.0660567	0.000144407	0.0792393
BCAS1	ENST00000395961.3	0.191494	0.00649581	0.488632	0.00432606	0.0736907	0.0327683
BCAS2	P1P2	2.94192e-06	-0.246825	0.337947	0.0353379	2.88737e-06	-0.695974
BCAS3	P1P2	0.0462365	-0.00695516	0.45113	0.00344003	0.417171	0.0171614
BCAS4	P1P2	0.0382283	-0.0477533	0.504722	0.0110483	0.152256	-0.134656
BCAT1	P1P2	0.308137	0.00515409	0.0515871	-0.0273951	0.342553	-0.0463682
BCAT2	P1P2	0.155339	-0.0582721	0.0884643	0.03676	0.937824	-0.104306
BCCIP	P1P2	0.0476023	-0.199964	0.0287048	0.126413	0.17649	-0.370593
BCDIN3D	P1P2	0.224294	-0.00324852	0.885535	0.00581017	0.294302	-0.0250941
BCHE	P1P2	0.0871359	-0.0203352	0.069433	0.0301463	0.848926	-0.0116542
BCKDHA	P1	0.0891247	-0.0182721	0.0853276	0.035172	0.841533	0.0160566
BCKDHA	P2	0.440449	-0.0215713	0.249043	-0.00391086	0.859265	-0.0163099
BCKDHB	P1P2	0.0251066	-0.0330401	0.825438	0.0127608	0.00146688	-0.0631446
BCKDK	P1P2	0.488263	-0.00558417	0.347722	0.00782148	0.845211	0.0176437
BCL10	P1P2	0.829096	-0.0165396	0.549264	-0.00532031	0.825711	-0.0116824
BCL11A	P1P2	0.87905	0.00930652	0.585041	0.0278325	0.210875	0.0112049
BCL11B	P1P2	0.0132639	-0.0252569	0.104184	0.0306857	0.240909	-0.0429363
BCL2	P1P2	0.576196	-0.0258578	0.763435	-0.00356996	0.215085	-0.0584086
BCL2A1	P1P2	0.565428	-0.0153626	0.289308	-0.0142329	0.0987927	-0.0604211
BCL2L1	P1	0.000993416	-0.0325579	2.70919e-07	-0.237436	2.94262e-07	-0.598335
BCL2L1	P2	0.0595185	-0.0292441	0.846983	0.0136592	0.0871419	-0.0981637
BCL2L10	P1P2	0.343818	-0.0198559	0.696394	0.0110114	0.552367	-0.0200794
BCL2L11	P1	0.573995	-0.0305014	0.0235849	0.0267982	0.0591272	-0.0145753
BCL2L11	P2	0.484954	0.00888024	0.934389	0.0110886	0.374056	0.0292568
BCL2L12	P1P2	0.750266	0.00583431	0.0326188	0.0325865	0.00181184	0.0635
BCL2L13	P1P2	0.412463	-0.0455946	0.913411	-0.01172	0.0180458	-0.0844619
BCL2L14	P1	0.745374	-0.00687271	0.207318	-0.0236281	0.0829391	-0.0652789
BCL2L14	P2	0.318703	-0.0127125	0.789299	0.00684485	0.14745	-0.0581106
BCL2L15	P1P2	0.0708753	-0.00675426	0.0920893	0.0128135	0.958643	-0.0149499
BCL2L2	P1P2	0.0288872	-0.0211287	0.0254891	0.00436753	0.862052	-0.0352457
BCL2L2-PABPN1	P1P2	0.0145506	-0.0465051	0.0842605	0.00399051	0.636014	-0.131322
BCL3	P1P2	0.0115689	-0.167391	0.136851	0.0725218	0.044332	-0.541896
BCL6	P1P2	0.158347	-0.0165627	0.929956	0.0062391	0.11898	-0.0629686
BCL6B	P1P2	0.915273	-0.0119563	0.337276	0.0208936	0.740667	-0.0157021
BCL7A	P1P2	0.228235	-0.0227967	0.21623	-0.0470018	0.462012	-0.179837
BCL7B	P1P2	0.429229	-0.00682608	0.848363	0.0104028	0.80996	-0.000521507
BCL7C	P1P2	0.986068	-0.0189791	0.943262	0.0292589	0.641972	-0.00407861
BCL9	P1P2	0.586656	-0.00460704	0.959155	-0.0224147	0.328	-0.0374367
BCL9L	P1P2	0.185869	-0.019345	0.592325	0.0445848	0.66999	-0.017212
BCLAF1	P1P2	2.6454e-05	-0.0394465	1.93927e-06	-0.117121	5.55534e-06	-0.356616
BCMO1	P1P2	0.223958	-0.00481449	0.81836	-0.0108758	0.114325	-0.0450757
BCO2	P1P2	0.470215	0.0098757	0.882291	-0.0289904	0.983709	0.00672788
BCOR	P1P2	0.482572	0.00924444	0.377258	0.0272313	0.0453979	0.0718362
BCORL1	P1P2	0.370947	-0.0239583	0.00201748	0.0667238	0.0603622	0.0565872
BCR	P1P2	5.71066e-08	-0.24473	0.113216	-0.0204034	4.86767e-08	-0.791552
BCS1L	P1P2	0.00483342	-0.143729	0.000279563	0.148317	0.0217137	-0.159058
BDH1	P1	0.574195	-0.00875493	0.155851	0.0209708	0.51966	0.0141777
BDH1	P2	0.428495	-0.000135353	0.840368	0.00766019	0.982208	0.0289352
BDH2	P1P2	0.312616	-0.017242	0.804477	0.0250068	0.875446	-0.0296828
BDKRB1	P1P2	0.526027	0.00334846	0.7574	-0.0044109	0.507728	0.00266299
BDKRB2	P1P2	0.10601	-0.0504225	0.310931	0.0171219	0.358932	-0.10363
BDNF	P1P2	0.0687484	-0.0520105	0.0171731	0.0472143	0.905399	-0.0527349
BDP1	P1P2	6.15869e-08	-0.214531	0.00388474	0.0596745	6.31457e-08	-0.658684
BEAN1	P1P2	0.710885	-0.00518895	0.876324	-0.0126214	0.340715	0.00776734
BECN1	P1P2	0.98279	-0.00891064	0.00712075	0.0394191	0.00275342	0.0847216
BEGAIN	P1	0.0697826	-0.0274319	0.144221	0.00792082	0.247934	-0.029219
BEGAIN	P2	0.878124	-0.0056068	0.621451	0.0228155	0.972227	0.0294113
BEND2	P1P2	0.603737	-0.0028219	0.615659	0.00821549	0.487797	-0.00164932
BEND3	P1P2	0.926225	0.00760117	0.000418438	-0.0434075	0.00143448	-0.0991144
BEND4	P1P2	0.174612	0.0120688	0.845145	0.00774195	0.0539908	0.0325637
BEND5	P1P2	0.534004	-0.00864324	0.671649	-0.00810789	0.965659	0.00962175
BEND6	P1P2	0.632408	-0.0690549	0.613159	0.0301201	0.958994	-0.200888
BEND7	P1P2	0.158434	-0.0308325	0.513654	-0.0284578	0.0614144	-0.111157
BEST1	P1	0.94957	0.0138773	0.732968	0.00217278	0.707849	0.0743913
BEST1	P2	0.00278519	-0.0594454	0.445509	0.0266488	0.000311309	-0.1289
BEST2	P1P2	0.0118225	-0.0666232	0.0498855	0.0561455	0.212595	-0.0836749
BEST3	P1P2	0.937657	-0.0130678	0.54088	0.0121117	0.848662	0.0284705
BEST4	P1P2	0.972725	-0.00722144	0.95144	-0.00206214	0.749562	0.00406173
BET1	P1P2	4.03501e-05	-0.188958	0.654781	-0.0194845	2.48655e-06	-0.672234
BET1L	P1P2	0.620001	0.00269169	0.546332	0.00736299	0.274868	0.0204531
BEX1	P1P2	0.887389	0.00043524	0.629142	0.0130534	0.760055	0.0291272
BEX2	P1P2	0.0139897	0.0165709	0.0963605	-0.0107905	0.610124	0.0405473
BEX4	P1P2	0.946766	-0.0269964	0.0261545	-0.0402033	0.132776	-0.174243
BEX5	P1P2	0.743819	0.00340604	0.049954	-0.0326705	0.0992136	-0.0586354
BFAR	P1P2	0.265055	-0.0424345	0.234643	0.0455572	0.356475	-0.0209081
BFSP1	P1	0.783655	0.00589419	0.390561	-0.0106033	0.249259	-0.0214187
BFSP1	P2	0.126137	0.00870722	0.0142432	-0.032685	0.361246	0.0248817
BFSP2	P1P2	0.830698	0.00301114	0.987238	0.00696289	0.696953	-0.0130025
BGLAP	P1P2	1.32107e-07	-0.337272	4.35378e-05	0.104887	1.55926e-07	-0.85462
BGN	P1P2	0.722609	-0.00974911	0.331253	0.00821841	0.657832	0.0193514
BHLHA15	P1P2	0.0131228	-0.00887141	0.329648	0.0129378	0.339722	-0.0458643
BHLHA9	P1P2	0.464999	-0.0268027	0.56523	0.00209931	0.134986	-0.0650258
BHLHB9	P1P2	0.284394	-0.00788766	0.979044	-0.00172739	0.457197	0.00494465
BHLHE22	P1P2	0.994965	-0.0121519	0.924826	0.00562822	0.876836	-0.0317193
BHLHE23	P1P2	0.914746	0.00694832	0.45774	-0.0114133	0.538054	-0.0171564
BHLHE40	P1P2	0.373464	0.0144318	0.918767	0.00558317	0.236576	0.0212331
BHLHE41	P1P2	0.0104863	-0.0813033	0.14134	0.0817225	0.0407372	-0.103048
BHMT	P1P2	0.179413	-0.00968707	0.778023	0.00669741	0.372006	0.0416749
BHMT2	P1P2	0.0179835	-0.0587279	0.140785	0.0873231	0.296064	-0.0198331
BICC1	P1P2	0.117714	-0.0434206	0.0736213	0.0400978	0.701086	-0.0599115
BICD1	P1P2	0.561465	-0.0325047	0.430086	0.0202757	0.724305	-0.0253908
BICD2	P1P2	0.615452	-0.0215883	0.843537	-0.0131432	0.293626	-0.0741769
BID	P1P2	0.432664	0.00952385	0.00775897	0.0410451	0.00487208	0.0265634
BIK	P1P2	0.223958	-0.0103456	0.138036	0.0319011	0.995898	0.050689
BIN1	P1P2	0.558896	-0.00984079	0.800196	0.00780072	0.499854	0.0111599
BIN2	P1P2	0.131306	0.00976255	0.109544	-0.0147396	0.95443	0.0137002
BIN3	P1P2	0.713176	0.00306988	0.170273	0.0270099	0.11446	0.0760466
BIRC2	P1P2	0.00662337	-0.0576453	0.19755	0.0146919	0.000379004	-0.114844
BIRC3	P1P2	0.265055	-0.0235295	0.919466	0.0254954	0.0612922	-0.0468806
BIRC5	P1P2	2.39764e-07	-0.263655	5.05733e-06	0.13151	2.66128e-07	-0.568061
BIRC6	P1P2	0.997775	-0.00106798	0.00307074	0.0469454	0.00333917	0.115834
BIRC7	P1P2	0.242832	-0.0326081	0.990048	0.038866	0.509612	0.00859692
BIRC8	P1P2	0.716681	-0.0013602	0.871417	-0.0033545	0.642182	-0.01531
BIVM	P1	0.772403	-0.0054405	0.322707	0.03894	0.312379	0.0410949
BIVM	P2	0.0607589	0.0195154	0.59863	-0.00727842	0.0755567	0.046742
BIVM-ERCC5	ENST00000602836.1	0.976937	-0.00441187	0.197959	-0.0205693	0.115204	-0.0434514
BLCAP	P1P2	0.788169	-0.0189888	0.55712	-0.0079035	0.536178	-0.0536548
BLID	ENST00000560104.1	0.0892905	0.00309171	0.902013	-0.00956215	0.125296	-0.0135295
BLK	P1P2	0.95331	0.000166769	0.356225	-0.00768312	0.245776	-0.0100904
BLM	P1P2	1.42189e-07	-0.115721	7.45232e-05	0.0564967	3.30311e-07	-0.267191
BLMH	P1P2	0.679544	-0.00565979	0.24295	0.021488	0.0740228	0.013873
BLNK	P1P2	0.615659	0.00527152	0.947701	0.00981056	0.789304	0.0722723
BLOC1S1	P1P2	0.344118	-0.0169562	0.385881	0.00727291	0.659958	0.0244055
BLOC1S2	P1P2	0.00562427	-0.0378063	0.00430092	0.061362	0.975273	0.0519416
BLOC1S3	P1	0.68903	-0.00137969	0.170456	0.0493653	0.149513	0.0813188
BLOC1S3	P2	0.530057	-0.00915955	0.0428148	0.0295932	0.273965	0.0616015
BLOC1S4	P1P2	0.623111	-0.0150757	0.180271	-0.0198879	0.119607	-0.0735964
BLOC1S5	P1P2	0.642118	-0.125595	0.793032	0.0251261	0.732692	-0.259681
BLOC1S6	P1P2	0.487711	-0.0128837	0.319558	0.021303	0.874752	-0.0198634
BLVRA	P1	0.432147	-0.00803037	0.732747	-0.00467177	0.403972	-0.0351531
BLVRA	P2	0.913411	0.00782869	0.311633	0.00956336	0.240203	0.0676165
BLVRB	P1P2	0.296581	-0.00322636	0.964301	-0.0155376	0.342553	-0.00812231
BLZF1	P1P2	0.351199	-0.016517	0.0279014	0.026838	0.110995	0.0171914
BMF	P1P2	0.359601	-0.00648833	0.555938	0.00766388	0.963092	-0.0505626
BMI1	P1P2	0.478555	-0.00743766	0.356685	-0.0148883	0.13816	-0.0587896
BMP1	P1P2	0.139523	-0.0363161	0.359755	-0.00449807	0.165114	-0.0609762
BMP10	P1P2	0.699873	0.00905367	0.268189	-0.0036394	0.791269	-0.012705
BMP15	ENST00000252677.3	0.291392	-0.00433	0.893424	-0.0243582	0.11669	-0.0425311
BMP2	P1	0.836883	-0.0174177	0.852043	0.0134608	0.403145	-0.0464423
BMP2	P2	0.301361	-0.0183059	0.423427	0.0174996	0.586255	-0.0191776
BMP2K	P1P2	0.0252595	-0.174689	0.0454709	0.065733	0.0636484	-0.414718
BMP3	P1P2	0.165299	0.0216652	0.829554	0.00512503	0.250105	0.0747506
BMP4	P1	0.983492	-0.0249213	0.515737	0.0280784	0.567796	0.0165248
BMP4	P2	0.207636	-0.0284259	0.717558	0.026625	0.361555	-0.0736679
BMP5	P1P2	0.0146192	-0.0223674	0.169516	0.0239263	0.103688	-0.0817049
BMP6	P1P2	0.556923	-0.0170472	0.740714	0.0343387	0.576188	0.0149946
BMP7	P1P2	0.0378133	0.00707501	0.355003	-0.00522052	0.176302	0.0625251
BMP8A	P1P2	0.762764	-0.0101283	0.608452	-0.00898113	0.370121	-0.0296777
BMP8B	P1P2	0.461308	0.00374456	0.555166	-0.0405285	0.420994	-0.0558898
BMPER	P1P2	0.949804	-0.0451362	0.727892	0.0527344	0.965902	0.00811338
BMPR1A	P1P2	0.220622	-0.0635217	0.0215525	0.0857051	0.490565	-0.0102805
BMPR1B	P1P2	0.958454	-0.00162434	0.858031	-0.00408979	0.848662	-0.011428
BMPR2	P1P2	0.0905693	-0.03078	0.22173	0.00680341	0.227736	-0.0734733
BMS1	P1P2	1.03444e-06	-0.318342	7.60543e-07	0.250882	1.69475e-05	-0.501089
BMX	P1P2	0.505177	-0.00883383	0.873729	0.00474255	0.648508	-0.0270008
BNC1	P1P2	0.027818	-0.0178259	0.0535183	0.0251062	0.630026	-0.00965451
BNC2	P1P2	0.103125	-0.018229	0.216885	0.00906787	0.433204	-0.0138799
BNIP1	P1P2	2.39361e-07	-0.217445	0.0102085	0.065171	1.6123e-07	-0.576586
BNIP2	P1P2	0.831156	-0.0122416	0.760751	0.0060834	0.889591	0.0190741
BNIP3	P1P2	0.173034	-0.025162	0.269357	0.0251352	0.60889	-0.0334145
BNIP3L	P1P2	0.0647369	-0.0251757	0.905965	-0.00533118	0.0542477	-0.12073
BNIPL	P1P2	0.293334	-0.00864737	0.946766	-0.00879825	0.16646	-0.0249308
BOC	P1P2	0.755837	0.00531224	0.478803	0.00777558	0.441112	0.0354775
BOD1	P1P2	0.632271	0.00786389	0.893884	0.0200128	0.807228	-0.0176651
BOD1L1	P1	3.08899e-05	-0.101724	0.0060484	-0.0689213	1.91988e-07	-0.340245
BOD1L1	P2	0.0531923	-0.0363884	0.0182995	0.0329481	0.691962	-0.02449
BOD1L2	P1P2	0.581415	-0.0109253	0.385559	0.0292101	0.509801	0.0164699
BOK	P1P2	0.826581	-0.0106746	0.653087	0.00291022	0.531927	-0.0108747
BOLA1	P1	0.000800368	-0.0312727	0.0866684	0.0379354	0.0471025	-0.0616201
BOLA1	P2	0.165837	-0.026631	0.0875354	0.0452706	0.834416	0.0283601
BOLA2	ENST00000330978.3	0.211901	-0.0261295	0.0441878	0.0331057	0.683745	0.0357382
BOLA2B	ENST00000305321.4	0.387491	-0.0261295	0.0928855	0.0327416	0.627314	0.0357382
BOLA3	P1P2	0.0359567	-0.0404417	0.187534	0.0184761	0.155408	-0.0849016
BOLL	P1P2	0.132888	-0.0308537	0.10582	0.0330477	0.459691	-0.00827688
BOP1	P1	8.02161e-05	-0.383214	9.23006e-06	0.26769	0.0455565	-0.637946
BOP1	P2	0.571	0.0144147	0.768812	-0.0254468	0.653799	0.0286781
BORA	P1P2	1.50594e-07	-0.166444	0.268472	0.031839	6.31457e-08	-0.461459
BPGM	P1P2	0.0348805	0.0223708	0.00138385	-0.0553135	0.148685	-0.0259161
BPHL	P1P2	0.225977	-0.0293411	0.140706	0.00468261	0.459691	-0.0584449
BPI	P1P2	0.652875	-0.00404109	0.877661	0.00859649	0.42668	0.0125093
BPIFA1	P1	0.921563	0.0273772	0.480014	0.00835705	0.251075	0.0830624
BPIFA1	P2	0.00477629	-0.0343509	0.447612	0.0128275	0.00929012	-0.0830047
BPIFA2	P1P2	0.296446	0.0294191	0.642539	0.000243969	0.620248	0.0560842
BPIFA3	P1P2	0.37821	0.0139325	0.437325	-0.0129735	0.909823	0.0149396
BPIFB1	P1P2	0.696177	0.00563657	0.77128	0.0116308	0.235531	0.0309224
BPIFB2	P1P2	0.689895	-0.00598451	0.354545	-0.0208324	0.270501	-0.0871744
BPIFB3	ENST00000375494.3	0.48624	0.00504589	0.110589	-0.0174861	0.547465	-0.0409308
BPIFB4	P1P2	0.13011	-0.0335324	0.851353	-0.00352286	0.0489618	-0.105841
BPIFB6	P1P2	0.129738	-0.0258835	0.033027	0.0327363	0.932217	-0.00146972
BPIFC	P1P2	0.819729	-0.00749119	0.451483	-0.00292839	0.528462	-0.0331909
BPNT1	P1P2	0.318133	-0.00380145	0.0783742	-0.0248978	0.130968	-0.0816866
BPTF	P1P2	0.00336045	-0.0754212	0.0557721	0.0337257	0.147204	-0.185248
BPY2	ENST00000331070.3,ENST00000382585.1	0.350744	-0.00832217	0.645696	0.00961651	0.843831	0.0457792
BPY2B	ENST00000382392.1	0.350744	-0.00832217	0.645696	0.00961651	0.843831	0.0457792
BPY2C	ENST00000382287.1	0.350744	-0.00832217	0.645696	0.00961651	0.843831	0.0457792
BRAF	P1P2	0.0745693	-0.0192775	0.039902	0.0139627	0.520415	-0.000732692
BRAP	P1P2	0.0574464	-0.0254216	0.0516576	0.0300031	0.590304	-0.010207
BRAT1	P1P2	0.0880262	0.0187608	0.824981	-0.0017466	0.0576419	0.0581806
BRCA1	P1P2	0.00102775	-0.0527503	0.00644936	0.0588101	0.04562	-0.0697456
BRCA2	P1P2	1.03741e-05	-0.0947633	0.000126233	0.0715167	3.69552e-05	-0.186364
BRCC3	P1P2	0.000982687	-0.0261489	0.766346	0.00508349	0.0122717	-0.123402
BRD1	P1P2	0.0137853	-0.0327616	0.00712701	-0.0185747	6.75657e-06	-0.157252
BRD2	P1	0.000688673	-0.118527	0.0699184	-0.0473576	5.38742e-06	-0.384458
BRD2	P2	0.0768445	-0.0327471	0.842619	0.02401	0.0857401	-0.0766191
BRD3	P1P2	0.489738	-0.0281555	0.931123	0.0317838	0.232644	-0.0455625
BRD4	ENST00000263377.2,ENST00000371835.4	0.953544	-0.00360692	0.182861	-0.0123951	0.19881	-0.0236319
BRD7	P1P2	0.000398482	-0.0260326	0.00205566	0.0460371	0.751122	-0.0104125
BRD8	P1P2	1.13886e-05	-0.0967192	6.53879e-05	0.157541	0.169633	0.00713693
BRD9	P1P2	0.0240953	-0.0319525	0.734515	-0.00632509	0.0415531	-0.122213
BRDT	P1P2	0.330377	-0.0227936	0.0297921	0.00226913	0.400506	-0.0931484
BRE	P1P2	0.960558	-0.00649821	0.00233975	-0.0367623	0.00536552	-0.0913644
BRF1	P1P2	2.89619e-05	-0.244785	0.000229059	0.156028	0.000531448	-0.455094
BRF2	P1P2	0.127304	0.018875	0.782753	0.00599137	0.151599	0.0607716
BRI3	P1P2	0.268467	-0.0768779	0.00254866	0.0492673	0.605603	-0.111402
BRI3BP	P1P2	0.14846	-0.0591395	0.749598	0.00676653	0.078353	-0.17514
BRICD5	P1P2	0.18511	-0.0137381	0.978525	0.00100713	0.226818	-0.0636122
BRINP1	P1P2	0.770831	-0.022122	0.757623	0.0199784	0.27707	-0.062584
BRINP2	P1P2	0.64317	0.0116433	0.490846	-0.0119442	0.587469	-0.013751
BRINP3	P1	0.586858	-0.0130636	0.102075	0.0318287	0.334105	0.022551
BRINP3	P2	0.717996	-0.0034696	0.0792236	0.0226763	0.340317	0.0551551
BRIP1	P1P2	0.00206582	-0.030144	0.000296574	0.0398765	0.757371	0.00927803
BRIX1	P1P2	0.000276399	-0.218186	0.0144184	0.151653	0.00101393	-0.430908
BRK1	P1P2	0.719533	-0.00320625	0.179223	0.00798292	0.45702	0.0243456
BRMS1	P1P2	0.00520822	-0.0283042	0.0649498	0.0380574	0.386982	-0.0321046
BRMS1L	P1P2	0.193196	-0.0409412	0.01678	0.0491556	0.493528	0.001711
BROX	P1P2	0.122045	-0.0254874	0.49103	0.0050918	0.334546	-0.0854121
BRPF1	P1P2	0.021838	-0.028909	0.613802	0.0119653	0.125223	-0.0906692
BRPF3	P1P2	0.11607	-0.0394872	0.312616	0.0256476	0.0461633	-0.115837
BRS3	P1P2	0.853885	0.00511359	0.303976	-0.032109	0.42344	-0.0440332
BRSK1	P1P2	0.00599989	-0.0342045	0.0036099	0.0479949	0.832123	0.0128019
BRSK2	P1P2	0.192995	0.00833286	0.0201733	-0.0238051	0.470642	-0.0495422
BRWD1	P1P2	0.132888	-0.0224007	0.140627	0.0313378	0.658682	-0.00948135
BRWD3	P1P2	0.944897	-0.0407616	0.540685	0.0411961	0.923345	-0.0289907
BSCL2	P1	0.022837	-0.0646431	0.0663698	0.0333752	0.0749785	-0.135685
BSCL2	P2	0.0601161	-0.0251667	0.0263924	0.016455	0.693263	-0.0196334
BSDC1	P1P2	0.32994	-0.00609769	0.083165	-0.0490888	0.0090697	-0.121336
BSG	P1P2	0.00438917	-0.0362623	0.00580413	0.0466193	0.352201	-0.018199
BSN	P1P2	0.811525	-0.00674542	0.212224	9.27061e-05	0.676854	-0.0304627
BSND	P1P2	0.178938	-0.0115825	0.848823	0.0158509	0.400506	-0.0798014
BSPH1	P1P2	0.656053	-0.0365911	0.59289	0.0218877	0.818625	-0.0590431
BSPRY	P1P2	0.832987	-0.00669627	0.398874	0.0268524	0.12807	0.0182317
BST1	P1P2	0.505928	-0.0227987	0.036191	0.0110206	0.263663	-0.0384846
BST2	P1P2	0.122684	-0.0250785	0.134257	0.0157214	0.823652	0.00484595
BSX	P1P2	0.218858	-0.0149699	0.502929	0.0111182	0.509801	-0.0164825
BTAF1	P1P2	6.52232e-07	-0.0974804	5.36202e-06	0.149713	0.250105	-0.0313981
BTBD1	P1P2	0.770158	-0.0465894	0.270121	-0.0601089	0.906563	-0.267273
BTBD10	P1	0.182861	-0.0532749	0.196328	0.0512081	0.684824	-0.03795
BTBD10	P2	0.23673	-0.0260614	0.547895	0.0157666	0.351897	-0.0260594
BTBD11	P1	0.484771	-0.00132035	0.40746	0.00392294	0.168995	0.00793445
BTBD11	P2	0.160873	-0.00674586	0.563841	0.0152041	0.467936	-0.0102044
BTBD16	ENST00000260723.4,ENST00000368994.2	0.522873	-0.00314819	0.568099	-0.0107213	0.816303	-0.0281626
BTBD17	P1P2	0.140548	-0.0312019	0.788169	0.0109679	0.132246	-0.0748883
BTBD18	ENST00000422652.1	0.0660232	-0.0219739	0.306885	0.0231229	0.411627	-0.0333129
BTBD18	ENST00000436147.3	0.851351	0.00474645	0.147442	0.0378572	0.15954	0.0960653
BTBD19	P1P2	0.0924627	-0.00792202	0.24961	0.00915116	0.936553	-0.0369885
BTBD2	P1P2	0.796538	-0.0071057	0.723928	0.00870279	0.821595	0.00307839
BTBD3	P1P2	0.620208	0.0244709	0.564238	-0.00785735	0.257686	0.0326908
BTBD6	P1P2	0.31856	-0.0120546	0.576397	0.0361833	0.0826268	0.0722316
BTBD7	P1P2	0.0131228	-0.0197211	0.797671	0.0112252	0.060644	-0.039219
BTBD8	P1P2	0.384917	-0.00926833	0.713394	-0.0215353	0.246973	-0.0673104
BTBD9	P1P2	0.630392	0.00790731	0.0294404	-0.0292467	0.0496065	-0.043676
BTC	P1P2	0.226427	-0.0238245	0.592528	0.00689934	0.169633	0.0116542
BTD	P1P2	0.819957	0.00672059	0.464641	-0.00689141	0.779594	-0.036867
BTF3	P1P2	0.000229852	-0.0802547	0.889244	0.0129796	3.17313e-06	-0.222898
BTF3L4	P1P2	0.75673	0.00394926	0.571997	-0.0132305	0.680942	-0.0189354
BTG1	P1P2	0.330085	-0.0104528	0.429229	0.0238398	0.804499	-0.0298639
BTG2	P1P2	0.489554	-0.00860636	0.196023	0.0138174	0.768566	0.0215839
BTG3	P1P2	0.45768	0.00921585	0.335506	-0.0287139	0.644498	-0.00607522
BTG4	P1P2	0.0877533	-0.0231805	0.00746634	0.0278393	0.380884	0.00601428
BTK	P1P2	0.376465	0.00515264	0.503116	-0.00463448	0.420553	-0.022341
BTLA	P1P2	0.397891	-0.0260201	0.58969	0.0114512	0.295521	-0.0130794
BTN1A1	ENST00000244513.6	0.0632624	0.017961	0.369537	-0.0016149	0.741264	-0.034951
BTN2A1	P1P2	0.401175	-0.0274081	0.353021	0.0517484	0.784332	-0.00246807
BTN2A2	P1P2	0.262797	-0.0353809	0.607631	0.0498557	0.649776	-0.0121589
BTN3A1	P1P2	0.0211386	-0.0420112	0.625603	-0.00896907	0.0536256	-0.166352
BTN3A2	P1P2	0.92436	0.0074904	0.929023	-0.00716594	0.673204	0.00525355
BTN3A3	P1P2	0.0867764	-0.0286318	0.420035	0.027439	0.330296	-0.0449539
BTNL2	P1P2	0.840094	-0.00807958	0.512897	0.00178341	0.407123	-0.0585108
BTNL3	P1P2	0.311773	-0.00828605	0.453072	0.00468242	0.549423	-0.010366
BTNL8	P1P2	0.700086	-0.015523	0.168997	-0.0121547	0.495755	-0.098127
BTNL9	P1	0.323713	-0.0102179	0.110196	0.0382657	0.605808	0.0378981
BTNL9	P2	0.0384684	-0.050044	0.0214692	0.0598922	0.604168	-0.0385834
BTRC	P1P2	0.0143832	-0.0963146	0.00229676	0.0746892	0.844751	-0.1292
BUB1	P1P2	2.49802e-06	-0.151644	8.84528e-08	-0.0946119	6.48243e-08	-0.641014
BUB1B	P1P2	1.63234e-05	-0.153974	0.00123541	-0.0569801	2.27363e-06	-0.514795
BUB3	P1P2	8.5768e-08	-0.247907	0.00193968	-0.0120796	4.94882e-08	-0.732219
BUD13	P1P2	4.55099e-07	-0.298488	0.832213	0.0390798	5.68672e-07	-0.923345
BUD31	P1P2	0.0449979	-0.103175	0.24808	0.0632279	0.021214	-0.204363
BVES	P1P2	0.585445	-0.0173355	0.24712	0.0264664	0.954664	0.0256574
BYSL	P1P2	5.44489e-06	-0.111519	0.000174128	0.131432	0.14363	-0.0785636
BZRAP1	P1P2	0.36176	-0.00929697	0.845834	-0.0230202	0.163866	-0.0498062
BZW1	P1P2	0.0644821	-0.0253557	0.388136	-0.00127864	0.0732184	-0.0743578
BZW2	P1P2	0.637291	-0.0105332	0.976703	0.000929392	0.401494	-0.0127171
C10orf10	P1P2	0.537002	-0.00864614	0.663705	0.0113732	0.900978	-0.0312126
C10orf105	P1P2	0.767243	-0.00424472	0.524114	0.00657699	0.851195	-0.0297831
C10orf107	P1P2	0.417038	0.00202827	0.896606	0.0151822	0.706671	0.0284587
C10orf11	ENST00000372499.1	0.502368	0.0106053	0.751379	0.0171232	0.264561	0.00694346
C10orf111	P1P2	0.00108807	-0.168335	0.00643219	0.243279	0.22638	-0.183205
C10orf112	ENST00000454679.2	0.833446	0.00617858	0.517825	-0.0075086	0.563026	0.0140328
C10orf113	ENST00000529198.1,ENST00000534331.1	0.136561	0.0143133	0.282419	0.00468809	0.639659	0.0237982
C10orf118	P1	0.239767	0.00845033	0.574995	-0.000610518	0.938525	-0.0072893
C10orf118	P2	0.0845841	0.00627967	0.316854	-0.0312813	0.00999732	-0.0588712
C10orf12	ENST00000286067.2	0.945731	-0.00365938	0.0401484	-0.00931371	0.0170657	-0.0672252
C10orf120	P1P2	0.19755	-0.0152924	0.8323	0.000956572	0.656476	-0.0662845
C10orf126	ENST00000375520.1	0.334062	0.000497656	0.44861	0.00887377	0.690879	-0.00411271
C10orf128	P1P2	0.701391	-0.005109	0.132359	-0.000966038	0.209912	0.0067756
C10orf129	P1P2	0.559114	-0.00386391	0.0386337	0.0321803	0.536216	0.0916949
C10orf131	P1P2	0.541074	-0.000728795	0.674177	0.0243409	0.164043	0.0605501
C10orf137	P1P2	0.495475	-0.0545081	0.0186498	-0.0248177	0.0347363	-0.181834
C10orf2	P1P2	4.12499e-06	-0.173757	6.02466e-05	0.18889	0.000222169	-0.168526
C10orf25	P1P2	0.715585	-0.000885434	0.708148	0.0375562	0.128587	0.00354144
C10orf32	P1P2	0.541268	-0.0108663	0.0754355	0.0310276	0.299472	0.0391902
C10orf35	P1P2	0.736727	-0.00329762	0.519155	-0.00385381	0.443971	-0.0246421
C10orf53	P1P2	0.200631	-0.0145704	0.292526	0.0428395	0.0326954	0.0505177
C10orf54	P1P2	0.2815	0.00569214	0.290914	-0.00777158	0.783881	0.00115118
C10orf55	P1P2	0.868182	0.00157676	0.308276	0.00366537	0.29756	0.00764047
C10orf62	P1P2	0.466026	-0.0336393	0.197081	0.0147669	0.389711	-0.0176116
C10orf67	P1P2	0.0940318	-0.0204431	0.192079	0.0326478	0.989374	-0.0183903
C10orf71	P1P2	0.706511	-0.0107036	0.219668	0.0128432	0.675614	-0.00489144
C10orf76	P1P2	0.569804	-0.000346732	0.513843	0.0109232	0.910755	0.0475462
C10orf82	P1P2	0.893884	-0.00301802	0.595372	0.00735225	0.722544	0.0233386
C10orf88	P1P2	0.00448469	-0.036747	0.0225888	-0.0268289	7.49533e-06	-0.129702
C10orf90	ENST00000284694.7	0.821098	0.00789981	0.64359	-0.00271883	0.509046	-0.00695731
C10orf91	P1P2	0.1224	-0.0638276	0.815054	0.00811538	0.0143839	-0.205246
C10orf95	P1P2	0.87581	0.00796336	0.374726	-0.0132251	0.459691	-0.0220983
C10orf99	P1P2	0.0189462	-0.016931	0.00844069	0.0282604	0.737119	-0.0268867
C11orf1	P1P2	0.413133	-0.00564325	0.965471	-0.0172459	0.406957	-0.0740077
C11orf16	P1P2	0.0390801	-0.047089	0.818156	0.0294997	0.0174521	-0.119855
C11orf21	P1P2	0.324145	0.00483255	0.459993	-0.0152073	0.373109	-0.0198062
C11orf24	P1P2	0.14879	-0.00389699	0.469494	0.041331	0.692829	-0.0192528
C11orf30	P1P2	2.16155e-05	-0.0561352	0.00019706	0.0919771	0.0123535	-0.0304999
C11orf31	P1P2	0.270376	-0.0176459	0.513654	0.0341875	0.722764	0.0193938
C11orf34	P1P2	0.755601	-0.00565391	0.54896	0.00888024	0.820635	0.00963219
C11orf35	P1P2	0.0460761	-0.0803798	0.0573694	0.0800886	0.128513	-0.0199803
C11orf40	ENST00000307616.1	0.697562	-0.00427228	0.570619	0.00952252	0.748999	0.0080167
C11orf42	P1P2	0.50574	-0.00365668	0.553382	0.0200828	0.937591	0.0161509
C11orf44	ENST00000317019.2	0.749598	-0.0331189	0.869337	0.0339868	0.943201	-0.0193515
C11orf45	P1	0.771646	0.00570372	0.346279	-0.0102959	0.762893	-0.0774207
C11orf45	P2	0.320616	-0.0912513	0.558956	-0.0121933	0.437995	-0.395839
C11orf48	P1	0.0897336	-0.0290958	0.0323096	0.0311218	0.894004	-0.0473697
C11orf48	P2	0.387652	-0.0270734	0.534489	0.018082	0.756478	-0.00395221
C11orf49	P1P2	0.989385	-0.00442256	0.229029	0.0166743	0.295712	0.0181043
C11orf52	P1	0.17639	-0.020798	0.237662	0.0246986	0.515666	-0.0154197
C11orf52	P2	0.0983157	-0.0286832	0.419866	-0.0114698	0.468477	-0.102512
C11orf53	P1P2	0.928557	0.00423744	0.484954	-0.00471399	0.517566	-0.0117429
C11orf54	P1P2	0.0163687	-0.033268	0.556135	0.0250787	0.0896117	-0.0356273
C11orf57	P1P2	0.0190437	-0.0582166	0.161495	-0.0183111	0.00216428	-0.159288
C11orf58	P1P2	0.775099	0.00243729	0.60599	0.0102097	0.687416	0.0139116
C11orf63	P1P2	0.36657	-0.00724297	0.361297	0.0275832	0.239263	0.0084181
C11orf65	P1P2	0.00549298	0.0270446	0.010383	-0.0305496	0.346872	0.0203302
C11orf68	P1P2	0.118608	-0.0198066	0.0681694	0.0528281	0.702394	0.0783801
C11orf70	P1P2	0.0677268	0.0218391	0.0761616	-0.0206268	0.650411	0.0285433
C11orf71	P1P2	0.103063	-0.042663	0.00515178	0.060498	0.252777	0.0169315
C11orf73	P1P2	0.00557381	-0.0333331	7.37937e-05	0.0730927	0.000322409	0.0774415
C11orf74	P1P2	0.398546	-0.0281995	0.447788	0.0213553	0.899815	-0.00504983
C11orf80	P1P2	0.790171	0.00999143	0.304168	-0.00873871	0.404037	-0.0194656
C11orf82	P1P2	0.646539	0.00591848	0.356378	-0.0061015	0.65168	-0.00620725
C11orf83	P1P2	0.00100656	-0.0669229	0.0288119	0.0554709	0.0133291	-0.105834
C11orf84	P1P2	0.300109	-0.0253138	0.901259	0.00572	0.34418	-0.0770991
C11orf85	P1P2	0.950739	-0.0452692	0.345017	0.0622768	0.436487	0.0223755
C11orf86	P1P2	0.213625	-0.0116788	0.39202	0.0344114	0.99707	-0.0214032
C11orf87	P1P2	0.478995	-0.00806927	0.559531	0.00514058	0.978008	0.00518531
C11orf88	P1P2	0.204477	-0.00205969	0.0478332	0.0306363	0.930815	0.0570903
C11orf91	P1P2	0.684065	0.0291597	0.692275	-0.00876918	0.804499	0.0435726
C11orf94	P1P2	0.300675	0.0201126	0.727451	0.00435655	0.0475617	0.0766867
C11orf95	P1P2	0.61133	-0.030102	0.820642	0.0224403	0.262535	-0.0703365
C11orf96	P1P2	0.248561	0.0174101	0.931589	0.013003	0.0837243	0.0220607
C12orf10	P1P2	0.046591	-0.0200475	0.76545	-0.00208615	0.0624818	-0.0812412
C12orf23	P1P2	0.0365054	-0.0191811	0.000565261	0.0406885	0.0494021	0.0545524
C12orf29	P1P2	0.120494	0.00837805	0.340983	-0.00733678	0.187454	0.0126211
C12orf39	P1	0.622488	-0.00736355	0.387329	0.00735074	0.677499	-0.0256249
C12orf39	P2	0.429058	-0.0180864	0.99356	-0.007464	0.996835	-0.0881334
C12orf4	P1P2	0.573995	-0.00311193	0.160435	-0.0174031	0.0973013	-0.0275972
C12orf40	P1P2	0.580611	0.0197005	0.925758	-0.00383418	0.540057	0.0323867
C12orf42	ENST00000378113.2,ENST00000548883.1	0.0701453	-0.109209	0.22733	0.0383124	0.863882	-0.2596
C12orf43	P1P2	0.939759	0.000440306	0.134257	-0.017693	0.256822	-0.0551272
C12orf44	P1P2	0.905733	0.0026678	0.388458	0.024216	0.266814	0.0240584
C12orf45	P1P2	1.09836e-07	-0.278589	1.86679e-05	0.226032	5.03072e-06	-0.483611
C12orf49	P1P2	0.626019	-0.00428354	0.892028	0.00662087	0.834875	0.0220861
C12orf5	P1P2	0.0038186	-0.0206984	0.186945	0.0238942	0.03923	-0.0618274
C12orf50	P1P2	0.0202206	-0.025169	0.14414	0.0177026	0.13022	-0.0697413
C12orf52	P1P2	0.556726	-0.0109975	0.0816623	0.0183627	0.467576	0.0487967
C12orf54	P1P2	0.254994	-0.0165678	0.93736	-0.0165702	0.136023	-0.0290202
C12orf55	P1P2	0.988175	-0.00208506	0.754053	0.0110522	0.894701	0.0146958
C12orf56	P1P2	0.929487	0.0040621	0.642127	-0.0285709	0.508625	-0.0253254
C12orf57	P1P2	0.473469	-0.00395559	0.498822	0.00661772	0.747335	-0.0621165
C12orf60	P1P2	2.5998e-07	-0.388746	0.012043	0.0816701	2.78245e-07	-0.928601
C12orf61	P1P2	0.424895	0.0188239	0.11344	-0.0296272	0.622378	-0.00377584
C12orf65	P1P2	0.0573694	-0.121841	0.292122	0.0869602	0.060846	-0.212237
C12orf66	P1P2	0.0111413	-0.00701224	2.78966e-05	-0.0212062	0.0237069	-0.195301
C12orf68	P1P2	0.915273	0.00819745	0.89969	-0.0159629	0.957005	-0.0147822
C12orf71	ENST00000429849.2	0.524888	0.00751937	0.677979	0.0054309	0.362328	0.0526057
C12orf73	P1	0.180536	0.012746	0.289134	-0.0146066	0.692677	0.0158822
C12orf73	P2	0.945598	-0.0021389	0.873497	-0.00692772	0.787043	-0.0214906
C12orf74	P1P2	0.917136	-0.00256814	0.405469	-0.0173608	0.128957	-0.0461551
C12orf75	P1P2	0.150033	-0.0192271	0.421221	-0.0287696	0.167543	-0.088847
C12orf76	P1P2	0.934161	-0.0229752	0.439035	-0.0193716	0.308039	-0.0958037
C12orf77	P1P2	0.222236	0.0124805	0.42042	0.00155805	0.52011	-0.0244763
C12orf79	P1P2	0.0738105	-0.0119333	0.0687484	0.0162959	0.863882	-0.0091196
C12orf80	P1P2	0.909348	-0.00517991	0.685924	-0.00196686	0.484891	0.00489825
C13orf35	ENST00000356049.1	0.357757	-0.00711266	0.658175	-0.00394375	0.119189	-0.0495301
C13orf45	P1P2	0.492324	-0.0304248	0.0107912	0.035106	0.118911	0.031352
C14orf1	P1P2	0.0169417	-0.028322	0.603123	-0.00460533	0.00199116	-0.0949185
C14orf105	P1P2	0.277195	-0.0162412	0.676966	0.00969421	0.302079	-0.0157697
C14orf119	P1P2	0.387813	-0.00905176	1.17157e-05	-0.078256	3.15507e-06	-0.143576
C14orf132	P1P2	0.0642282	-0.16363	0.0187679	0.0790313	0.279544	-0.391991
C14orf142	P1P2	0.960558	-0.00319922	0.776224	0.00616963	0.789304	0.0146847
C14orf159	P1P2	0.632271	0.0101598	0.861258	0.00304901	0.397057	-0.025187
C14orf164	P1P2	0.0258011	-0.0218636	0.118059	0.0251133	0.562828	-0.0323838
C14orf166	P1P2	5.65355e-06	-0.314277	1.31054e-07	0.382388	0.0165566	-0.190924
C14orf166B	P1P2	0.643164	-0.00737749	0.515853	0.0199788	0.624131	0.0763136
C14orf169	P1P2	0.0191561	0.0221929	0.445684	0.019549	0.00394342	0.0896951
C14orf177	ENST00000325812.2	0.30141	-0.0170417	0.342019	0.0203264	0.792815	-0.0171587
C14orf178	P1P2	3.10718e-07	-0.23846	0.0520821	0.150356	4.52715e-07	-0.429589
C14orf180	P1	0.949426	0.00716164	0.868525	-0.01782	0.872669	-0.0309407
C14orf180	P2	0.612566	-0.00183522	0.987238	0.0163175	0.849583	0.0331972
C14orf182	P1P2	0.743119	-0.000515049	0.145445	0.02461	0.10299	0.0485668
C14orf183	ENST00000305273.1	0.489738	-0.0119361	0.564833	-0.00956884	0.253021	-0.0603606
C14orf2	P1P2	8.88436e-06	-0.204098	1.15643e-06	0.174297	0.000177485	-0.271168
C14orf28	P1P2	0.44785	-0.0065444	0.177633	0.0473963	0.686744	0.0440507
C14orf37	ENST00000267485.7	0.581386	-0.00505389	0.773777	-0.00291409	0.399689	-0.0239543
C14orf39	P1P2	0.546527	-0.00708844	0.652452	0.0249502	0.919146	0.0125184
C14orf79	P1P2	0.697104	-0.028656	0.797328	-0.0252009	0.949125	-0.131071
C14orf80	P1P2	0.0592413	-0.112991	0.131907	0.0863161	0.0103248	-0.186316
C14orf93	P1	0.133116	0.020661	0.201458	-0.0280174	0.555318	0.0235749
C14orf93	P2	0.0995159	-0.0403361	0.355614	0.0472425	0.546292	-0.0367113
C15orf26	ENST00000286732.4	0.0682138	0.0161678	0.17733	-0.0208537	0.238912	0.0118345
C15orf27	P1P2	0.396255	-0.00814054	0.025938	0.0213269	0.128957	0.0377817
C15orf32	P1P2	0.0670236	-0.108207	0.606225	0.0316558	0.583832	-0.306453
C15orf38	P1P2	0.0047371	-0.0411606	0.041215	0.0291342	0.116635	-0.100983
C15orf38-AP3S2	P1	0.0932857	-0.0105412	0.209867	0.0113902	0.512824	-0.0134407
C15orf38-AP3S2	P2	0.196227	-0.0222169	0.257209	0.00224034	0.241263	0.0119239
C15orf39	P1P2	0.427506	-0.00774464	0.0316338	0.0280856	0.25334	0.0471025
C15orf40	P1P2	0.995434	-0.00576266	0.60599	-0.0117951	0.328111	-0.0183368
C15orf41	P1P2	0.00124687	-0.198516	4.13872e-05	0.270097	0.85765	-0.0260929
C15orf43	P1P2	0.0708295	0.0391032	0.539715	-0.0132282	0.317045	0.0893598
C15orf48	P1P2	0.813118	-0.00737386	0.876736	0.0142598	0.839465	0.033316
C15orf52	P1	0.0704844	-0.0225052	0.0495536	0.0281241	0.944933	-0.0346527
C15orf52	P2	0.632688	0.000990192	0.694875	0.0143413	0.406459	0.0343221
C15orf53	P1P2	0.315296	-0.0359629	0.682988	0.0357269	0.777566	-0.0837538
C15orf54	P1P2	0.224294	-0.0312177	0.871417	0.000401687	0.49075	-0.0748446
C15orf56	P1P2	0.40398	-0.00820338	0.607015	-0.00393962	0.219024	-0.0612082
C15orf57	P1P2	0.0881903	-0.00929699	0.623318	-0.00830702	0.0280265	-0.0675394
C15orf59	P1P2	0.511197	-0.0100472	0.457324	0.0169041	0.841073	0.0319465
C15orf60	P1P2	0.51479	-0.0159483	0.559291	-0.00131495	0.74689	-0.022361
C15orf61	P1P2	0.838947	-0.00698477	0.466255	-0.016634	0.788626	-0.0344053
C15orf62	P1P2	0.931589	-0.00678008	0.526985	-0.00939311	0.349773	-0.00997989
C15orf65	P1P2	0.234759	-0.00713494	0.153893	0.0327946	0.956068	0.0358947
C16orf11	P1P2	0.0577166	-0.0901137	0.0675064	0.0570119	0.193422	-0.169189
C16orf13	P1P2	0.560871	-0.0424437	0.211043	0.0530697	0.523477	-0.0376265
C16orf3	ENST00000408886.2	0.276677	-0.00954182	0.0605172	0.017074	0.453118	0.0124392
C16orf45	P1P2	0.243054	-0.0117415	0.105089	0.028749	0.161695	0.0185607
C16orf46	P1P2	0.693575	-0.0109929	0.989111	0.0176146	0.677929	-0.0133473
C16orf47	ENST00000358463.2	0.297232	-0.00966799	0.9145	-0.000117996	0.333799	-0.0101636
C16orf52	P1P2	0.541149	-0.0984923	0.581174	0.123141	0.336494	-0.0458897
C16orf54	P1P2	0.395928	0.00747051	0.696394	0.00419717	0.391837	0.0443734
C16orf58	P1P2	0.293199	-0.00962821	0.260427	0.00566714	0.90028	-0.071163
C16orf59	P1P2	1.8924e-05	-0.183708	0.00282299	0.112016	8.88925e-06	-0.354155
C16orf62	P1P2	0.214166	-0.0269609	0.219849	0.00715746	0.505847	-0.0583522
C16orf70	P1P2	0.205106	-0.0576324	0.901994	-0.0124091	0.196255	-0.294714
C16orf71	P1P2	0.313038	-0.0100127	0.699652	0.0122359	0.340317	-0.0110109
C16orf72	P1	0.724368	-0.00222015	0.231996	0.00868836	0.271012	-0.0175664
C16orf72	P2	0.80834	-0.00908415	0.989111	0.0065814	0.595181	-0.00135751
C16orf74	P1P2	0.320415	-0.030757	0.11337	0.0426508	0.577994	0.020029
C16orf78	P1P2	0.491954	-0.00775985	0.0953073	-0.0221842	0.0508475	-0.115294
C16orf80	P1P2	0.0416543	-0.0236397	6.9883e-06	0.168977	3.30239e-06	0.325466
C16orf82	P1P2	0.438121	-0.0258844	0.532987	0.00343533	0.277369	-0.0957254
C16orf86	P1P2	0.688382	-0.0436313	0.66541	0.0545642	0.778017	-0.00991495
C16orf87	P1P2	0.959155	-0.0146333	0.45431	0.0325504	0.503783	0.0273256
C16orf89	P1P2	0.226878	-0.0075704	0.115662	0.0310951	0.662088	0.0214393
C16orf90	P1P2	0.880228	0.000996709	0.989138	0.00579904	0.723316	0.0134857
C16orf91	P1P2	0.221841	0.00347774	0.328194	0.00946927	0.548052	0.0120349
C16orf92	P1P2	0.899574	-0.00884095	0.377213	0.00629771	0.473921	0.00924681
C16orf93	P1P2	0.31332	-0.0681135	0.125991	-0.0219156	0.0040176	-0.228421
C16orf95	P1P2	0.324433	-0.0103326	0.645485	0.00967055	0.100424	-0.0601186
C16orf96	P1P2	0.588678	-0.00751344	0.922262	0.000169344	0.490381	-0.0198715
C16orf97	ENST00000562818.1	0.201458	-0.0199121	0.806294	0.00647466	0.311254	-0.0590227
C16orf97	ENST00000566314.1	0.283998	-0.0285904	0.531789	-0.0109606	0.160162	-0.134226
C16orf97	ENST00000566628.1	0.114444	0.00852049	0.266442	-0.033266	0.882166	-0.00883879
C17orf100	P1P2	0.0717926	-0.0922625	0.0110587	0.0632082	0.403514	-0.176499
[truncated: 39,056 more rows]
