# Supplementary material for: Cellular response to small molecules that selectively stall protein synthesis by the ribosome
Source: PLoS Genet. 2019 Mar 15;15(3):e1008057. doi: 10.1371/journal.pgen.1008057 (PMC6436758; doi:10.1371/journal.pgen.1008057)
Supplement: S4 Table — (XLSX) [file pgen.1008057.s016.xlsx]

## Sheet: HHT_CRISPRi
		Untreated growth phenotype (Gamma)		HHT toxin phenotype (Rho)		HHT growth phenotype (Tau)
		average Rep1 and Rep2		average Rep1 and Rep2		average Rep1 and Rep2
		Mann-Whitney p-value	average phenotype of strongest 3	Mann-Whitney p-value	average phenotype of strongest 3	Mann-Whitney p-value	average phenotype of strongest 3
gene	transcripts*
A1BG	P1	0.694455	-0.0289311	0.654327	0.0531713	0.143582	0.0363378
A1BG	P2	0.178519	-0.0331149	0.482134	0.0110613	0.236574	-0.105267
A1CF	P1P2	0.647494	-0.0023969	0.321026	-0.00813933	0.682839	-0.0331997
A2M	P1P2	0.683128	-0.0123059	0.00817338	0.0378963	0.0278235	0.0266727
A2ML1	P1P2	0.469268	-0.0144284	0.161929	0.0339882	0.313372	0.0143522
A3GALT2	ENST00000442999.3	0.722306	0.0036309	0.509774	-0.00403799	0.746648	-0.0119556
A4GALT	P1P2	0.312298	-0.00292983	0.0820762	-0.0551008	0.307771	-0.092919
A4GNT	P1P2	0.126327	0.0155892	0.628477	0.0219599	0.106243	0.11217
AAAS	P1P2	0.767763	0.00950796	0.290908	-0.0393929	0.332887	-0.0525447
AACS	P1P2	0.478946	-0.0271206	0.685729	-0.013673	0.471782	-0.160303
AADAC	P1P2	0.726223	0.00655227	0.182026	0.0081431	0.0573028	0.0268262
AADACL2	P1P2	0.774645	-0.0132748	0.00879262	0.0456124	0.00546276	0.100662
AADACL3	P1P2	0.181346	0.0254924	0.924941	-0.00936118	0.118616	0.0974741
AADACL4	P1P2	0.966317	0.00456486	0.308826	0.0160987	0.135784	0.0227472
AADAT	P1P2	0.0211599	-0.0246461	0.0736883	-0.00802805	0.881149	-0.0740526
AAED1	P1P2	0.298603	0.0111419	0.228224	-0.046496	0.391342	-0.0366098
AAGAB	P1P2	0.835952	-0.0338211	0.253726	-0.0451798	0.199767	-0.24386
AAK1	P1P2	0.308285	-0.0233358	0.968755	-0.0451069	0.798957	-0.227297
AAMDC	P1P2	0.587825	-0.00921457	0.810241	-0.00267305	0.898952	-0.0489725
AAMP	P1P2	0.0899565	-0.0673751	0.203398	0.10069	0.844208	0.0217764
AANAT	P1P2	0.266393	-0.00692785	0.0313275	0.035728	0.118544	0.0415017
AAR2	P1P2	0.0208865	-0.0421966	0.965969	0.0020294	0.0655268	-0.273395
AARD	P1P2	0.647911	0.0208895	0.43502	-0.0231115	0.921324	-0.0457125
AARS	P1P2	7.05e-08	-0.344335	0.732766	-0.0664763	1.95e-07	-1.20329
AARS2	P1P2	0.00729092	-0.119214	0.00162758	-0.0762034	3.64e-05	-0.628862
AARSD1	P1	0.2602	0.0100773	0.274854	0.00647028	0.0332723	0.0927336
AARSD1	P2	0.584829	0.000139599	0.733633	0.0091074	0.536157	0.0246571
AASDH	P1P2	0.921972	0.0018848	0.155815	-0.0283498	0.159508	-0.0839538
AASDHPPT	P1P2	0.00664723	-0.0382323	0.650967	-0.0253387	0.00391209	-0.20629
AASS	P1P2	0.477325	0.0129761	0.975025	-0.0217547	0.671134	0.0373501
AATF	P1P2	0.00366249	-0.11804	0.102704	0.123611	0.0290437	-0.158654
AATK	ENST00000326724.4	0.319017	-0.00148256	0.751244	-0.0178344	0.311978	-0.0605357
ABAT	P1	0.331433	-0.00300963	0.867127	0.0050555	0.402366	0.0200885
ABAT	P2	0.317218	-0.0274831	0.118949	0.056302	0.973138	-0.031504
ABCA1	P1P2	0.530642	-0.0687097	0.0380285	0.000827527	0.396669	-0.317115
ABCA10	P1P2	0.28702	-0.00792919	0.0022108	0.0348287	0.0108254	0.0930065
ABCA12	P1P2	0.568778	0.00575038	0.612036	0.00718682	0.30002	0.0206806
ABCA13	P1P2	0.89001	-0.00486465	0.165453	0.0177614	0.145906	0.0768406
ABCA2	P1P2	0.557025	-0.00605858	0.660856	-0.0194058	0.415071	-0.0636342
ABCA3	P1P2	0.0852732	-0.0171367	0.656219	-0.0411823	0.605287	-0.291416
ABCA4	P1P2	0.380379	0.00490236	0.0699175	0.0250772	0.0203613	0.105998
ABCA5	P1P2	0.676323	-0.0204594	0.540338	-0.0815177	0.496309	-0.328328
ABCA6	P1P2	0.19911	0.00883303	0.608974	-0.0152712	0.219408	-0.00435683
ABCA7	P1	0.628012	-0.0227666	0.622289	0.0191644	0.904942	-0.103558
ABCA7	P2	0.450937	0.00792977	0.241065	0.0251963	0.0498541	0.0944185
ABCA8	P1P2	0.87055	-0.00314473	0.0211066	0.0303919	0.00598276	0.0952743
ABCA9	P1P2	0.889093	0.00436866	0.0133569	0.0376292	0.0038582	0.121628
ABCB1	ENST00000265724.3	0.0912842	-0.0156045	0.0353564	0.0496091	0.112162	0.104334
ABCB10	P1P2	0.0614767	-0.176648	0.00274868	0.12628	0.686686	-0.321253
ABCB11	P1P2	0.0799856	0.0218666	0.0291088	0.0275561	0.00102658	0.145993
ABCB4	P1P2	0.689959	0.0107412	0.726626	0.0265426	0.532904	0.0250362
ABCB5	P1P2	0.0930225	0.00555217	0.114497	0.0247726	0.0060898	0.0949813
ABCB6	P1P2	0.645826	-0.012143	0.349048	0.0185428	0.420252	0.0100022
ABCB7	P1P2	1.94e-05	-0.0972626	9.25e-08	-0.125562	6.02e-08	-0.777328
ABCB8	P1P2	0.0245812	0.0362342	0.0161428	-0.054966	0.33507	0.0601251
ABCB9	P1	0.435748	-0.00726267	0.598212	-0.0278423	0.121946	-0.083064
ABCB9	P2	0.193284	-0.012883	0.855913	-0.0358977	0.278578	-0.165319
ABCC1	P1P2	0.781321	-0.00801779	0.780361	-0.0226546	0.797833	-0.0542763
ABCC10	P1P2	0.215414	-0.0179956	0.195845	0.00963281	0.668167	0.0208457
ABCC11	P1	0.662793	-0.00528453	0.556445	0.00702706	0.375155	-0.0117222
ABCC11	P2	0.545006	-0.0123278	0.325018	0.00725371	0.524529	0.00826158
ABCC12	ENST00000311303.3	0.81809	0.00447695	0.402029	0.0170708	0.19733	0.0360821
ABCC2	P1P2	0.733422	0.00215283	0.0314651	0.0282138	0.0443296	0.108957
ABCC3	P1P2	0.406108	-0.0661137	0.188695	-0.0480437	0.11335	-0.443287
ABCC4	P1P2	0.31775	-0.0315449	0.810015	-0.0121212	0.114481	-0.0318105
ABCC5	P1P2	0.979509	-0.00196424	0.00437079	-0.0496777	0.00521837	-0.185254
ABCC6	ENST00000205557.7	0.845483	-0.0153652	0.160275	-0.0169423	0.139875	-0.0916823
ABCC8	P1P2	0.798978	-0.0184337	0.256475	-0.01805	0.456865	-0.182573
ABCC9	P1P2	0.396501	-0.0302804	0.867814	0.0196307	0.6488	-0.0719397
ABCD1	P1P2	0.299819	0.00877178	0.874006	-0.0172947	0.318285	-0.0353563
ABCD2	P1P2	0.369512	-0.0226031	0.169707	0.0173107	0.447721	-0.0386416
ABCD3	P1P2	0.982518	-0.00287268	0.823134	-0.00337411	0.682198	-0.00853579
ABCD4	P1P2	0.384649	-0.0241382	0.673992	0.0523641	0.922017	0.0211903
ABCE1	P1P2	6.74e-08	-0.266209	0.086828	-0.0586939	7.43e-08	-1.07876
ABCF1	P1	0.0897367	-0.0923767	0.176556	-0.0597606	0.0432951	-0.57292
ABCF1	P2	0.200331	-0.00697543	0.650967	-0.00757591	0.811341	-0.051545
ABCF2	P1P2	0.0693597	-0.00741605	0.451996	-0.0480912	0.00585654	-0.152401
ABCF3	P1P2	0.303896	-0.0119699	0.0705947	0.0123367	0.107	-0.00325429
ABCG1	P1P2	0.904707	-0.00685174	0.919391	-0.00883932	0.318849	-0.148061
ABCG2	P1P2	0.735758	0.00549566	0.746125	-0.00791163	0.319256	0.0235038
ABCG4	P1P2	0.544235	0.000280321	0.403339	-0.0676853	0.330713	-0.19476
ABCG5	P1P2	0.322979	-0.0181419	0.0544662	0.0541581	0.0981854	0.0196654
ABCG8	P1P2	0.0927404	-0.00508679	0.0561701	0.0271463	0.256371	-0.0340339
ABHD1	P1P2	0.732767	-0.00537236	0.337629	0.0234136	0.721017	-0.0199855
ABHD10	P1P2	0.509368	-0.00590403	0.844044	0.011827	0.467493	0.0408213
ABHD11	P1P2	0.233909	-0.00495149	0.54943	-0.0162014	0.188774	-0.124799
ABHD12	P1P2	0.921972	-0.00215223	0.05277	-0.0144447	0.0619889	-0.142464
ABHD12B	P1P2	0.118875	-0.0359423	0.965969	0.00103191	0.0909015	-0.119098
ABHD13	P1P2	0.09393	-0.0217078	0.814759	0.0142036	0.394727	-0.086421
ABHD14A	P1P2	0.751852	-0.01281	0.252107	-0.0370742	0.287844	-0.144857
ABHD14B	P1	0.00687186	-0.0159585	0.64239	0.00571998	0.173313	-0.11308
ABHD14B	P2	0.0679472	0.00798065	0.00979373	-0.0310901	0.183831	-0.0935865
ABHD15	P1P2	0.501761	-0.00282639	0.213082	-0.0117632	0.415237	-0.111653
ABHD16A	P1P2	0.294173	0.00574288	0.979438	-0.00422363	0.503334	-0.00704377
ABHD16B	P1P2	0.133911	-0.0257234	0.920316	-0.0285204	0.492266	-0.263903
ABHD17A	P1P2	0.222813	0.00336877	0.0153252	-0.0402252	0.0445452	-0.114792
ABHD17B	P1P2	0.667432	-0.0134276	0.561145	0.0123199	0.869098	-0.0625308
ABHD17C	P1P2	0.625954	0.00711586	0.181931	-0.0210134	0.100574	-0.0742572
ABHD2	P1P2	0.615914	0.0109015	0.853628	0.0107275	0.691829	0.0548325
ABHD3	P1P2	0.723176	-0.0278058	0.812725	-0.012005	0.782152	-0.0418377
ABHD4	P1P2	0.0600796	-0.0124662	0.429387	0.00186466	0.293021	-0.0640585
ABHD5	P1P2	0.150542	-0.00512372	0.402193	-0.0371504	0.919014	-0.129316
ABHD6	P1P2	0.696171	0.00465936	0.18723	0.0334027	0.0460155	0.0990447
ABHD8	P1P2	0.944123	-0.0155749	0.857742	0.0204914	0.847852	0.0119074
ABI1	P1P2	0.940197	0.000832527	0.151366	0.0330347	0.0699453	0.0904989
ABI2	P1P2	0.948744	-0.0333644	0.0323724	-0.0121941	0.00116126	-0.204229
ABI3	P1P2	0.825089	0.00388135	0.617153	-0.0136722	0.444292	-0.00895725
ABI3BP	P1P2	0.256167	0.0121095	0.871941	-0.00682516	0.30782	0.0731373
ABL1	ENST00000372348.2	0.680148	0.00274175	0.00524569	0.0398412	0.00291547	0.0992979
ABL2	P1	0.222373	0.0157305	0.5094	0.012152	0.0196713	0.0789762
ABL2	P2	0.0113117	0.0295428	0.040813	-0.0408104	0.977836	-0.0134252
ABLIM1	ENST00000277895.5	0.623078	-0.0127098	0.324446	0.0183812	0.190837	-0.0195906
ABLIM2	P1P2	0.216383	-0.014646	0.291841	0.0309172	0.94098	0.0111831
ABLIM3	P1P2	0.216598	-0.0272295	0.630959	0.0459407	0.816985	-0.0568498
ABO	P1	0.385443	-0.00199192	0.848149	0.00690301	0.642952	-0.0115308
ABO	P2	0.072626	-0.0173475	0.704233	-0.0117119	0.378453	-0.065288
ABR	P1P2	0.0211775	0.0171864	0.0576109	-0.053889	0.342562	-0.0665328
ABRA	P1P2	0.969325	-0.00687635	0.353412	0.0079415	0.521878	-0.0182932
ABRACL	P1P2	0.273957	-0.00428933	0.170664	-0.0355866	0.0141495	-0.105627
ABT1	P1P2	0.0710228	-0.030511	0.00581982	0.0851973	0.0747477	0.131467
ABTB1	P1P2	0.451634	-0.010603	0.670804	0.0458179	0.854694	0.0735373
ABTB2	P1P2	0.907927	0.00632145	0.196349	-0.010733	0.200074	-0.0708092
ACAA1	P1P2	0.197285	0.00380542	0.015231	-0.0375326	0.0596662	-0.106798
ACAA2	P1P2	0.608582	-0.0101988	0.118016	-0.0567561	0.0253052	-0.140675
ACACA	P1P2	0.0300401	-0.0232164	0.240481	-0.0490879	0.00865532	-0.241485
ACACB	P1	0.960766	-0.0120848	0.443115	0.0243236	0.607929	0.0158729
ACACB	P2	0.499362	0.00267576	0.281696	-0.0277028	0.58994	-0.0379792
ACAD10	P1P2	0.0681225	0.0028225	0.522193	0.00639636	0.567263	0.011432
ACAD11	P1P2	0.747011	-0.0121448	0.621055	0.0322073	0.564507	0.0437292
ACAD8	P1P2	0.413858	0.0131084	0.692593	-0.0133851	0.725159	0.0438911
ACAD9	P1P2	1.98e-05	-0.053681	0.0293893	0.0404212	0.00053956	-0.12803
ACADL	P1P2	0.419185	0.00584883	0.587939	0.0155082	0.722978	-0.0225813
ACADM	P1P2	0.903788	0.00162552	0.913383	-0.00614435	0.906325	-0.0196275
ACADS	P1P2	0.269149	0.00330622	0.269766	-0.0146385	0.822187	-0.0694411
ACADSB	P1P2	0.277537	-0.0273903	0.771213	0.0136471	0.256859	-0.0455434
ACADVL	P1P2	0.40447	0.0117213	0.381897	-0.00716437	0.0653141	0.0963686
ACAN	P1P2	0.334041	-0.134899	0.346304	0.0730711	0.228943	-0.116067
ACAP1	P1P2	0.288863	-0.0240842	0.378419	0.00855576	0.685617	-0.00867009
ACAP2	P1P2	0.676748	-0.00617245	0.0751996	-0.0358148	0.0560567	-0.124949
ACAP3	P1P2	0.825881	0.0080893	0.979058	-0.0582888	0.409629	-0.106638
ACAT1	P1P2	0.682702	0.00304947	0.407778	0.0198099	0.434652	0.0426389
ACAT2	P1P2	0.367281	-0.0100251	0.0389289	-0.0356754	0.00907075	-0.137449
ACBD3	P1P2	0.250141	0.00323499	0.000898846	-0.0545518	0.00475901	-0.21636
ACBD4	P1	0.811557	-0.0121269	0.689372	-0.00953305	0.0773943	-0.0386397
ACBD4	P2	0.345047	-0.0785604	0.0840947	0.138064	0.0990161	0.101859
ACBD5	P1P2	0.961922	-0.0124673	0.533616	-0.00721797	0.286395	-0.0326877
ACBD6	P1P2	0.096987	-0.0685393	0.552764	-0.0400135	0.35756	-0.16753
ACBD7	P1P2	0.51666	-0.00596687	0.479959	-0.0127263	0.319273	-0.128
ACCS	P1P2	0.407914	0.0150521	0.446238	0.015247	0.157704	0.0854914
ACCSL	ENST00000378832.1	0.244096	-0.00510846	0.528079	0.00973712	0.907938	-0.00971359
ACD	P1P2	0.822604	0.00893957	0.13575	-0.0428457	0.161154	-0.0685921
ACE	P1	0.837312	-0.00917727	0.355986	-0.00940881	0.0744162	-0.102648
ACE	P2	0.0596067	-0.0283399	0.0803548	0.0159976	0.586132	-0.0991037
ACE2	P1P2	0.202276	-0.0350721	0.629097	0.0426083	0.315191	-0.0452099
ACER1	P1P2	0.941582	0.0168438	0.015154	-0.061109	0.00894048	-0.148217
ACER2	P1P2	0.432167	0.00506	0.275367	0.0178757	0.101724	0.0998107
ACER3	P1P2	0.995485	-0.0169288	0.877908	-0.00718443	0.687329	-0.0684027
ACHE	P1	0.859629	0.00972417	0.249915	-0.0145695	0.507186	-0.0593852
ACHE	P2	0.92958	0.00771197	0.243646	-0.0139678	0.327824	-0.0509092
ACIN1	P1	0.558976	-0.030284	8.43e-05	-0.0952099	1.38e-05	-0.297968
ACIN1	P2	0.0187255	-0.0389576	1.96e-07	0.0827961	1.39e-06	0.188068
ACKR2	P1P2	0.673143	-0.00756787	0.132572	0.0119627	0.103748	0.0903867
ACKR3	P1	0.725352	-0.0330856	0.026926	0.0289229	0.0872914	-0.000935368
ACKR3	P2	0.825089	0.00815634	0.528841	-0.0146877	0.268007	-0.0781087
ACKR4	P1P2	0.107269	0.0228105	0.0456268	0.0050651	0.00111123	0.129332
ACLY	P1P2	0.411706	0.0125671	0.720079	0.00151073	0.925945	0.0782433
ACMSD	P1P2	0.665955	0.00150659	0.067393	0.0193654	0.0254387	0.0663961
ACN9	P1P2	0.0839125	0.023552	0.195946	-0.0330464	0.707342	0.0239653
ACO1	P1P2	0.323833	0.0135762	0.0750089	-0.042479	0.371096	-0.0474882
ACO2	P1P2	0.462346	-0.00779811	0.257698	-0.0063871	0.0833823	-0.0836982
ACOT1	P1P2	0.610818	0.00783831	0.970613	-0.0837655	0.916706	-0.164953
ACOT11	P1	0.101934	-0.0497735	0.0494088	0.0256537	0.631943	-0.0954795
ACOT11	P2	0.0535551	-0.0386524	0.324446	0.00826401	0.00426564	-0.158271
ACOT12	P1P2	0.337977	-0.00728936	0.221879	-0.028205	0.0730092	-0.122093
ACOT13	P1P2	0.12654	0.0301957	0.126442	-0.0477812	0.482524	-0.0017562
ACOT2	P1P2	0.822152	-0.0123406	0.288653	0.00642168	0.356346	-0.0467936
ACOT4	P1P2	0.750311	-0.0356115	0.619411	0.0271797	0.321114	-0.113264
ACOT6	P1P2	0.823733	-0.00317282	0.0413321	0.0422421	0.0152255	0.120838
ACOT7	P1P2	0.505279	-0.0184496	0.758326	0.015333	0.33507	-0.0441534
ACOT8	P1P2	0.363285	-0.0986865	0.150454	0.117352	0.487876	0.0483172
ACOT9	P1P2	0.23528	-0.0158545	0.556836	0.0269862	0.639412	-0.00581006
ACOX1	P1P2	0.1871	0.024181	0.000476391	-0.0373764	0.0311419	-0.109115
ACOX2	P1	0.460228	-0.00261263	0.758991	-0.0262537	0.573784	-0.157504
ACOX2	P2	0.514785	0.000349049	0.454803	-0.00582375	0.926407	-0.059436
ACOX3	P1	0.308423	-0.0116015	0.75257	0.0124315	0.661826	-0.107739
ACOX3	P2	0.150131	-0.027132	0.0392331	0.0297025	0.239118	0.0236645
ACOXL	P1P2	0.315226	-0.0134893	0.668683	-0.0381951	0.0733823	-0.108436
ACP1	P1P2	0.000282485	-0.0566608	0.191688	-0.0573003	0.0969803	-0.481292
ACP2	P1P2	0.747011	0.00861083	0.361016	-0.0100971	0.163779	0.0383603
ACP5	P1	0.963541	-0.070532	0.379819	-0.0484245	0.114148	-0.139804
ACP5	P2	0.83029	0.00695096	0.32962	-0.0159668	0.307682	-0.0818365
ACP6	P1P2	0.826897	-0.00660172	0.893777	0.0162425	0.816082	-0.00961429
ACPL2	P1P2	0.0367709	-0.0339761	0.997183	-0.00171572	0.0701252	-0.123311
ACPP	P1P2	0.28427	0.0152427	0.738462	0.0117127	0.239467	-0.0278403
ACPT	ENST00000270593.1	0.585228	-0.00867363	0.961559	-0.200068	0.883086	-0.675445
ACR	P1P2	0.184686	0.0146688	0.517847	-0.0135066	0.835111	0.0190508
ACRBP	P1P2	0.188754	0.0096637	0.0220181	-0.0477145	0.174787	-0.0923369
ACRC	P1P2	0.398282	-0.0208929	0.0179924	0.0314795	0.362293	0.0488551
ACRV1	P1P2	0.622258	-0.0102269	0.00633156	0.0422145	0.00488132	0.100128
ACSBG1	P1P2	0.930964	-0.00251205	0.0465487	0.029851	0.0378285	0.0870536
ACSBG2	P1P2	0.471052	-0.00428516	0.135674	0.0140259	0.229507	0.0427723
ACSF2	P1P2	0.0994655	-0.011331	0.0178795	0.0264471	0.184696	0.0645752
ACSF3	P1P2	0.717158	0.00452822	0.0152568	-0.0323484	0.0138644	-0.190224
ACSL1	P1P2	0.397958	-0.00301666	0.0133896	-0.0547101	0.0507426	-0.197834
ACSL3	P1P2	0.196885	-0.004852	0.591354	-0.0500153	0.0547966	-0.137237
ACSL4	P1P2	0.261677	-0.0778547	0.605716	0.0887009	0.077102	-0.1239
ACSL5	P1	0.610005	0.00834195	0.0828995	-0.0166425	0.229281	-0.0620365
ACSL5	P2	0.464115	0.00852079	0.308134	0.00900542	0.0766651	0.0972805
ACSL6	P1	0.0745416	0.0086025	0.147746	-0.0623452	0.673044	-0.172351
ACSL6	P2	0.981592	-0.0026963	0.927255	0.0186332	0.67836	-0.00401457
ACSM1	P1P2	0.980898	0.0027152	0.455858	0.00175973	0.617937	0.0266491
ACSM2A	P1P2	0.906317	-0.0063598	0.16097	0.0315224	0.0871301	0.025677
ACSM2B	P1P2	0.75847	0.00486752	0.264369	0.0263398	0.115487	0.0369793
ACSM3	P1P2	0.807958	-0.00472424	0.080702	0.0254784	0.0675098	0.0207231
ACSM4	ENST00000399422.4	0.378962	-0.011906	0.0293028	0.0397972	0.0027141	0.122299
ACSM5	P1P2	0.371926	-0.0135058	0.0178655	0.0333465	0.153721	0.035685
ACSS1	P1P2	0.289655	-0.0106628	0.336895	0.0183348	0.604068	0.0400417
ACSS2	P1P2	0.00586507	-0.0499874	0.519357	0.0286547	0.0679912	-0.211817
ACSS3	P1P2	0.395516	-0.019467	0.975874	-0.041829	0.914395	-0.270627
ACTA1	P1	0.523816	-0.103536	0.697621	-0.0195493	0.430727	-0.655419
ACTA1	P2	0.887488	0.00671532	0.391965	-0.0398178	0.201507	-0.0702695
ACTA2	P1	0.490374	0.00978408	0.0281762	0.0296914	0.00392295	0.104711
ACTA2	P2	0.0566828	-0.0218272	0.67953	-0.0185336	0.150145	-0.197315
ACTB	P1P2	0.602907	-0.0100085	0.498989	0.0161304	0.816533	-0.0415269
ACTBL2	P1P2	0.751632	-0.0135908	0.457973	0.0132223	0.857663	0.0155558
ACTC1	P1P2	0.930272	-0.0233787	0.257698	0.00490275	0.231997	0.00406386
ACTG1	P1P2	0.394564	-0.0265297	0.156921	-0.0166038	0.105803	-0.162859
ACTG2	P1	0.166914	0.0349229	0.928643	-0.0219168	0.135099	0.097628
ACTG2	P2	0.714712	-0.00153001	0.788867	0.00522926	0.988743	0.0349998
ACTL10	P1P2	0.640626	0.00722826	0.308272	-0.0263287	0.600623	-0.0875949
ACTL6A	P1P2	2.64e-07	-0.15668	1.74e-05	-0.0951067	8.82e-08	-0.759996
ACTL6B	P1P2	0.569171	-0.0190743	0.0045088	-0.0315771	0.0109434	-0.299023
ACTL7A	P1P2	0.17333	-0.00704351	0.653486	0.00548607	0.733248	-0.0545897
ACTL7B	P1P2	0.63503	0.00434712	0.403667	-0.00395595	0.555497	-0.0246235
ACTL8	P1P2	0.92958	0.00488952	0.483042	-0.0161402	0.624717	-0.111459
ACTL9	P1P2	0.46909	-0.00754947	0.400722	0.00967519	0.570223	0.0062892
ACTN1	P1P2	0.369135	0.014551	0.377789	-0.0338519	0.683266	-0.0839391
ACTN2	P1P2	0.922202	-0.0193712	0.753455	0.0171518	0.61507	-0.00465399
ACTN3	P1P2	0.494765	0.0119205	0.160362	-0.026848	0.393274	-0.035498
ACTN4	P1P2	0.73233	0.00169573	0.624349	-0.155479	0.314351	-0.527505
ACTR10	P1P2	0.00489954	-0.181636	0.0383586	-0.118573	0.00292378	-1.00858
ACTR1A	P1P2	0.2602	-0.0237509	0.780361	0.00758534	0.447243	-0.112624
ACTR1B	P1P2	0.253624	-0.0340207	0.035893	-0.0463866	0.00177	-0.270272
ACTR2	P1P2	0.0192428	-0.0301214	0.204539	0.0367606	0.80143	-0.101564
ACTR3	P1P2	0.119977	-0.0313375	0.447804	0.00366631	0.0899052	-0.148104
ACTR3B	P1P2	0.604931	-0.00725864	0.566456	0.0410055	0.658455	0.0296798
ACTR3C	P1P2	0.268772	-0.00855017	0.220121	0.0420469	0.391664	0.0405272
ACTR5	P1P2	3.18e-07	-0.0570039	8.05e-06	0.0863976	0.0891911	-0.00590439
ACTR6	P1P2	0.000586385	-0.148312	2.62e-06	-0.111905	7.09e-08	-0.82965
ACTR8	P1P2	0.000307301	-0.0606582	0.853399	-0.0221685	5.96e-05	-0.315564
ACTRT1	P1P2	0.928888	0.0040492	0.0590431	0.0387224	0.0288088	0.113399
ACTRT2	P1P2	0.595527	-0.0100173	0.969999	0.000952035	0.391245	-0.0329136
ACTRT3	P1P2	0.521928	-0.0128987	0.483042	0.0222466	0.90425	-0.0239391
ACVR1	P1P2	0.889093	0.0105759	0.988266	-0.00726447	0.528898	0.0290421
ACVR1B	P1P2	0.0460596	0.0213163	0.0189628	-0.0159295	0.121455	0.0502564
ACVR1C	P1P2	0.887488	-0.00854332	0.912921	-0.00719839	0.97018	-0.0268724
ACVR2A	P1P2	0.258728	0.00697018	0.355986	0.0133176	0.0432349	0.111305
ACVR2B	P1P2	0.509368	-0.00981679	0.415241	0.0176405	0.280389	0.170717
ACVRL1	P1P2	0.959493	0.00364719	0.958008	0.0342716	0.554624	0.0230409
ACY1	P1P2	0.968516	-0.0202512	0.70947	0.0535662	0.705431	0.0742826
ACY3	P1	0.640419	-0.00820317	0.519734	0.0291633	0.482056	-0.0166792
ACY3	P2	0.0943293	0.0240318	0.648033	-0.0239428	0.388455	0.00828186
ACYP1	P1	0.176096	0.00476297	0.521057	-0.0148134	0.899643	0.0309935
ACYP1	P2	0.560929	0.00736594	0.82835	-0.0160652	0.597591	-0.0392742
ACYP2	P1P2	0.701973	-0.00593594	0.509774	-0.0641355	0.14998	-0.20134
ADA	P1P2	0.922894	-0.0183129	0.0729837	-0.0183117	0.0281765	-0.18976
ADAD1	P1P2	0.13361	-0.0292077	0.527889	0.00674421	0.379084	-0.128247
ADAD2	P1P2	0.364819	-0.00593639	0.116721	0.0132572	0.254911	-0.0417438
ADAL	P1P2	0.940197	-0.00578662	0.994539	-0.0184483	0.486782	-0.17581
ADAM10	P1P2	0.233567	-0.126806	0.0461857	-0.0947438	0.0212551	-0.804176
ADAM11	P1P2	0.108732	0.00760679	0.280397	-0.0426374	0.703884	-0.0209789
ADAM12	P1P2	0.871921	-0.00523912	0.429217	-0.0124427	0.289563	-0.0577696
ADAM15	P1P2	0.712763	-0.016916	0.50418	0.00214125	0.502221	-0.0563611
ADAM17	P1P2	0.233909	-0.0251947	0.0768366	0.0315578	0.447069	0.0182974
ADAM18	P1P2	0.551775	-0.0852839	0.416243	-0.0515091	0.970876	-0.531754
ADAM19	P1P2	0.800996	-0.00441045	0.883192	0.0121762	0.897801	-0.0103759
ADAM2	P1P2	0.445033	-0.0154238	0.0274733	0.0410173	0.0261936	0.0974219
ADAM20	P1P2	0.999884	-0.00816056	0.0949124	0.0276879	0.165992	0.0722635
ADAM21	P1P2	0.977888	-0.00594267	0.11953	0.0276739	0.0606187	0.0685266
ADAM22	P1P2	0.83346	-0.00443311	0.469163	-0.0193292	0.306442	-0.0986633
ADAM23	P1P2	0.266767	0.0214564	0.265993	-0.0179206	0.82853	-0.0327714
ADAM28	P1P2	0.612854	0.00435716	0.0296067	0.0345002	0.00760084	0.115478
ADAM29	P1P2	0.95406	0.00010818	0.0611462	0.0288375	0.145262	0.116377
ADAM30	P1P2	0.592833	0.00752713	0.892855	0.00512112	0.766558	0.0207797
ADAM32	P1P2	0.783327	-0.0583063	0.941383	-0.0272132	0.870014	-0.466279
ADAM33	P1P2	0.977425	0.0104199	0.178805	-0.0220714	0.296372	-0.0265588
ADAM7	P1P2	0.0256945	0.0296976	0.463638	0.0110519	0.00290167	0.13966
ADAM8	P1P2	0.943661	-0.00517275	0.719643	0.0133199	0.991296	0.0268449
ADAM9	P1P2	0.885196	-0.0143987	0.208831	-0.00852437	0.0438098	-0.0840224
ADAMDEC1	P1P2	0.347276	0.0153432	0.028618	0.032926	0.00132949	0.0990929
ADAMTS1	P1	0.584231	0.000642558	0.246365	-0.00428862	0.169758	-0.0526166
ADAMTS1	P2	0.216814	-0.00982077	0.574567	0.0466915	0.860176	-0.00292179
ADAMTS10	P1P2	0.286494	0.0122221	0.965737	-0.0193461	0.28299	-0.0293662
ADAMTS12	P1P2	0.12312	0.00058206	0.287331	-0.00609451	0.993153	-0.0293092
ADAMTS13	P1P2	0.776423	-0.0124168	0.753234	-0.0184732	0.444639	-0.0494529
ADAMTS14	P1P2	0.430468	0.00979689	0.906456	-0.0307461	0.0768105	-0.084387
ADAMTS15	P1P2	0.431487	0.0104325	0.202468	-0.0474467	0.511907	-0.151042
ADAMTS16	P1	0.440511	-0.0385249	0.867181	-0.00799559	0.541098	0.0570637
ADAMTS16	P2	0.292174	0.00607973	0.981064	-0.0175455	0.58054	-0.0359319
ADAMTS17	P1P2	0.85185	-0.00236728	0.570208	-0.0190152	0.128684	-0.101765
ADAMTS18	P1P2	0.407421	-0.0114553	0.652016	-0.0358099	0.559602	-0.144852
ADAMTS19	P1P2	0.048818	-0.0326188	0.883652	0.0232954	0.127299	-0.0828476
ADAMTS2	P1P2	0.842758	-0.0222024	0.136746	-0.0268202	0.110854	-0.125646
ADAMTS20	P1P2	0.86484	0.00141344	0.370276	0.0103664	0.432772	0.0521547
ADAMTS3	P1P2	0.055377	0.00335334	0.598617	0.0109593	0.0632191	0.107109
ADAMTS4	P1P2	0.812232	-0.110835	0.152029	-0.0223977	0.142707	-0.526689
ADAMTS5	P1P2	0.138026	-0.0251542	0.896541	0.0231706	0.332016	-0.0622146
ADAMTS6	P1P2	0.477146	0.000948991	0.00981028	0.029669	0.00200569	0.104747
ADAMTS7	P1P2	0.30009	-0.00811376	0.587738	0.00741028	0.698278	-0.0191615
ADAMTS8	P1P2	0.120879	0.0156288	0.625586	0.00432205	0.499076	0.034418
ADAMTS9	P1P2	0.769537	-0.0478239	0.0149123	-0.0529366	0.0467498	-0.397012
ADAMTSL1	P1P2	0.180306	-0.0252977	0.0204486	0.0523956	0.0295837	0.0237446
ADAMTSL2	P1P2	0.320287	0.0261199	0.0302228	-0.0227271	0.436536	-0.0177072
ADAMTSL3	P1P2	0.30335	-0.00796777	0.298693	-0.000413686	0.0520651	-0.108553
ADAMTSL4	P1P2	0.792504	0.0186159	0.446287	-0.0278436	0.939963	-0.054446
ADAMTSL5	P1P2	0.306222	0.00195813	0.5363	-0.0231465	0.60488	-0.0398024
ADAP1	P1P2	0.646869	-0.040851	0.247271	-0.0228692	0.111899	-0.514451
ADAP2	P1P2	0.266517	0.0103041	0.18155	-0.053012	0.399756	-0.0715979
ADAR	P1	0.0126785	-0.0217983	0.641505	-2.82e-05	0.015879	-0.139189
ADAR	P2	0.253382	0.00739522	0.251023	0.025263	0.0192394	0.0893546
ADARB1	P1P2	0.36252	-0.0154237	0.647824	-0.0191857	0.273831	-0.130107
ADARB2	ENST00000381312.1	0.34817	0.0084762	0.0308047	0.0495005	0.00554649	0.217065
ADAT1	P1P2	0.375981	-0.0151034	0.422111	0.0328116	0.539421	0.0198571
ADAT2	P1P2	0.0411651	-0.0812449	0.0792468	0.0210344	0.33697	-0.28946
ADAT3	P1	0.931657	-0.00568972	0.308964	0.00367691	0.354075	0.0148875
ADAT3	P2	0.490191	-0.0296619	0.811595	0.00786727	0.674106	-0.104696
ADC	P1P2	0.663425	-0.0191613	0.680171	0.0104593	0.169216	-0.0777279
ADCK1	P1P2	0.209243	0.00603232	0.669955	-0.00848174	0.98619	0.0193322
ADCK2	P1P2	0.406108	-0.0191094	0.803024	0.00112525	0.41092	-0.0670235
ADCK3	P1P2	0.774645	-0.00240982	0.72772	-0.0154129	0.527186	0.00671164
ADCK4	P1P2	0.549643	0.00994219	0.851344	-0.00987323	0.533668	0.0087871
ADCK5	P1P2	0.852533	-0.062726	0.622495	-0.0140364	0.588736	-0.364715
ADCY1	P1P2	0.313133	-0.0114308	0.848833	0.0118424	0.512281	-0.0408744
ADCY10	P1P2	0.547902	-0.0263085	0.0171742	0.0493157	0.011909	0.0712958
ADCY2	P1P2	0.0703447	-0.0392565	0.779467	-0.00684162	0.0111456	-0.240488
ADCY3	P1P2	0.658167	-0.00949116	0.793579	0.0297233	0.850588	-0.0216312
ADCY4	P1P2	0.369599	0.0159374	0.32861	-0.0223062	0.469635	-0.0535222
ADCY5	P1P2	0.29404	0.00336061	0.0717811	-0.0274787	0.00792967	-0.0574643
ADCY6	P1P2	0.708224	-0.023571	0.650757	-0.0218946	0.0909015	-0.126753
ADCY7	P1P2	0.386079	-0.00729555	0.379208	0.00597119	0.0998524	-0.0431186
ADCY8	P1P2	0.227027	-0.0302047	0.0439513	0.0503872	0.150145	0.0108945
ADCY9	P1P2	0.863928	0.00272819	0.870794	0.0083	0.532648	0.0093601
ADCYAP1	P1P2	0.383222	-0.0217928	0.142838	0.0133957	0.613231	0.0280654
ADCYAP1R1	P1P2	0.0329491	-0.0161734	0.963648	-0.00501143	0.0338545	-0.119264
ADD1	P1P2	0.521928	0.0105519	0.193839	-0.0257868	0.505749	-0.0271764
ADD2	P1P2	0.72557	-6.3e-05	0.132947	0.0430961	0.0492802	0.112477
ADD3	P1P2	0.704557	-0.00141194	0.00693184	-0.0428445	0.184215	-0.106599
ADGB	P1P2	0.906547	0.00485681	0.981761	-0.0350616	0.707126	-0.0837055
ADH1A	P1P2	0.0204567	0.016678	0.149301	0.0288482	0.00122704	0.122793
ADH1B	P1P2	0.0221222	0.0160114	0.218918	0.0269922	0.00325294	0.118923
ADH1C	P1P2	0.937426	-0.00908586	0.0272086	0.0434467	0.00718352	0.0953701
ADH4	P1P2	0.746791	0.00280382	0.0368291	0.0313499	0.0092654	0.114399
ADH5	P1P2	0.453206	-0.0204283	0.19454	-0.0396967	0.0282183	-0.160778
ADH6	P1P2	0.409395	-0.0186237	0.0347265	0.0255865	0.224694	0.0394498
ADH7	P1P2	0.573116	-0.00269177	0.00263036	0.0463562	0.000521202	0.111675
ADHFE1	P1P2	0.539621	-0.00714425	0.931189	0.00935649	0.522067	-0.0326447
ADI1	P1P2	0.0390804	0.00470944	0.668047	-0.0243937	0.344934	0.080813
ADIG	P1P2	0.204856	0.00922195	0.648242	-0.0144173	0.22237	0.0527233
ADIPOQ	P1P2	0.522921	-0.00663267	0.710841	-0.00889222	0.613148	-0.0218194
ADIPOR1	P1P2	0.481292	-0.0174002	0.77835	-0.00534746	0.768335	-0.0819368
ADIPOR2	P1P2	0.428265	-0.0104142	0.338216	-0.0375395	0.927794	-0.151667
ADIRF	P1P2	0.460757	0.0123946	0.358572	0.0150032	0.853553	-0.014707
ADK	P1	0.449892	-0.132869	0.88587	0.0439476	0.122931	-0.236773
ADK	P2	0.504352	-0.0120799	0.944394	-0.0507431	0.907016	-0.17154
ADM	P1P2	0.231098	0.0221933	0.586731	-0.018701	0.851475	0.038186
ADM2	P1P2	0.471588	-0.00479378	0.933042	0.0150054	0.884923	-0.0529474
ADM5	P1P2	0.00429884	0.0222633	0.647196	-0.0163037	0.141522	0.0675456
ADNP	P1P2	0.0362249	-0.0571668	0.0227197	0.0582445	0.0183006	-0.21388
ADNP2	P1P2	0.566221	-0.0331449	0.204643	0.0160356	0.0888631	-0.0637213
ADO	P1P2	0.642288	-0.0218006	0.975257	-0.00906528	0.153805	-0.0699298
ADORA1	P1P2	0.191108	0.0178156	0.676759	0.000351348	0.163691	0.0530635
ADORA2A	P1P2	0.117509	-0.0401698	0.254406	0.0150763	0.99617	-0.126913
ADORA2B	P1P2	0.0306394	-0.0446658	0.473825	0.0158833	0.0552017	-0.226701
ADORA3	P1	0.973954	0.00188413	0.665505	0.0219917	0.306029	0.0133227
ADORA3	P2	0.809982	-0.00926444	0.0167842	0.0498671	0.0104084	0.140765
ADPGK	P1P2	0.811332	-0.00507675	0.1532	-0.0617819	0.474474	-0.203262
ADPRH	P1P2	0.494215	0.0108512	0.918466	0.0113911	0.469992	0.0143813
ADPRHL1	P1	0.213485	0.00827441	0.542459	0.0122807	0.146633	0.116415
ADPRHL1	P2	0.817189	0.0090608	0.134912	0.024233	0.0563191	0.126566
ADPRHL2	P1P2	0.0586314	0.0184506	0.48014	-0.0274491	0.875973	0.00557233
ADPRM	P1P2	1.01e-07	-0.119866	5.86e-06	0.107173	0.000186037	-0.18684
ADRA1A	P1P2	0.204441	-0.0792355	0.712466	0.108567	0.661826	-0.0495236
ADRA1B	P1P2	0.0222747	-0.0225066	0.0579951	0.0337788	0.949085	0.00265712
ADRA1D	P1P2	0.638966	-0.030022	0.115706	0.0339889	0.539806	-0.021852
ADRA2A	P1P2	0.281213	0.00704708	0.248024	-0.0240352	0.376838	-0.0278818
ADRA2B	P1P2	0.58463	-0.00447446	0.0990743	-0.0187176	0.173681	-0.0980754
ADRA2C	P1P2	0.528931	0.0103111	0.122393	-0.04565	0.134416	-0.104402
ADRB1	P1P2	0.433529	0.0143583	0.891014	-0.0101878	0.266752	0.0714755
ADRB2	P1P2	0.238271	0.00270504	0.151366	0.00121132	0.591346	-0.0617421
ADRB3	P1P2	0.820798	-0.0182815	0.512583	-0.00581131	0.776126	-0.188283
ADRBK1	P1P2	0.0669899	-0.00344346	0.0186392	-0.0493533	0.0969498	-0.177548
ADRBK2	P1P2	0.0332121	0.0357784	0.2991	-0.0317363	0.194576	0.0306721
ADRM1	P1P2	0.582836	-0.0104742	0.952973	-0.0125761	0.993849	-0.0958993
ADSL	P1P2	3.27e-05	-0.0987948	0.000329461	-0.0788656	2.41e-06	-0.645581
ADSS	P1P2	0.247758	-0.0666598	0.0045377	-0.0481854	0.000317571	-0.377198
ADSSL1	P1P2	0.016723	0.0258566	0.0738369	-0.0391498	0.651111	-0.0427771
ADTRP	P1P2	0.568581	-0.00431406	0.369654	0.00167801	0.452827	-0.00838574
AEBP1	P1P2	0.544428	-0.0103598	0.14669	-0.0402401	0.0280307	-0.221923
AEBP2	P1P2	0.160852	-0.0122546	0.966665	0.0147032	0.470171	-0.0905831
AEN	P1P2	0.425226	-0.012586	0.320033	0.0262887	0.0627246	0.0471499
AES	P1P2	0.479667	0.00437908	0.964344	0.0141926	0.714494	0.0429786
AFAP1	P1P2	0.231976	-0.0251577	0.614065	-0.0195919	0.35681	-0.117413
AFAP1L1	P1P2	0.182057	-0.0273107	0.101277	0.0262547	0.609388	0.0224979
AFAP1L2	P1P2	0.307046	0.0543705	0.899537	-0.0510131	0.267098	0.056148
AFF1	P1P2	0.119287	-0.0312854	0.768096	-0.00664913	0.312675	-0.0546095
AFF2	P1P2	0.0345787	0.0276878	0.888022	-0.00913968	0.117996	0.0210048
AFF3	P1P2	0.0420074	0.0143432	0.2101	0.00301163	0.00116007	0.0780869
AFF4	P1P2	0.722959	-0.0197074	0.103196	-0.0940008	0.00697963	-0.297322
AFG3L2	P1P2	9.42e-06	-0.295768	0.302101	0.115063	4.29e-06	-0.674929
AFM	P1P2	0.474631	-0.0108045	0.0500868	0.0325339	0.0150433	0.0900361
AFMID	P1P2	0.767098	4.82e-05	0.371678	0.0459119	0.257225	0.101915
AFP	P1	0.449196	0.0120481	0.0950854	0.0244732	0.00602537	0.101867
AFP	P2	0.823959	-0.00233356	0.258556	-0.00125024	0.479883	0.0214689
AFTPH	P1P2	0.503056	-0.0242176	0.336749	0.0293668	0.474474	-0.0454196
AGA	P1P2	0.944816	-0.0117661	0.287463	-0.0567783	0.874138	-0.202975
AGAP1	P1P2	0.328752	-0.0164244	0.390064	-0.0631079	0.0730085	-0.179526
AGAP10	ENST00000413193.2	0.777091	0.000990681	0.00540358	0.0208187	0.00461843	0.0745623
AGAP11	P1P2	0.920128	-0.00184683	0.475444	0.00172351	0.371718	0.0353836
AGAP2	P1P2	0.499731	0.00967093	0.779914	-0.00899367	0.673044	0.0273135
AGAP3	P1P2	0.146304	-0.0199945	0.701424	0.00772504	0.416571	-0.0731263
AGAP9	ENST00000453919.1	0.777091	0.000990681	0.00540358	0.0208187	0.00461843	0.0745623
AGBL1	ENST00000421325.2	0.651462	-0.00836759	0.0196094	0.038486	0.0232504	0.0538871
AGBL1	ENST00000441037.2	0.417016	0.00338793	0.16439	0.0282537	0.0404552	0.0855687
AGBL2	P1P2	0.777091	-0.0166165	0.355683	0.0228712	0.784834	-0.0425186
AGBL3	P1P2	0.347871	0.00815592	0.589746	-0.0215276	0.65341	-0.151417
AGBL4	P1P2	0.432848	-0.0206755	0.860944	0.0272625	0.426824	0.00171557
AGBL5	P1	0.0135904	-0.0916718	0.627285	0.0343819	0.0863805	-0.319166
AGBL5	P2	0.392633	-0.0131558	0.132123	0.0140528	0.187602	0.0140548
AGER	P1P2	0.224027	0.0177634	0.715508	-0.0150185	0.362139	0.0345973
AGFG1	P1P2	0.434382	0.00566354	0.256109	-0.0460434	0.585131	-0.0821205
AGFG2	P1P2	0.792707	-0.0435079	0.0124285	-0.0285429	0.00253135	-0.259584
AGGF1	P1P2	0.512914	-0.0204267	0.787522	0.00715677	0.485871	-0.124806
AGK	P1P2	0.902639	0.000427905	0.106818	-0.0212745	0.0835899	-0.0547999
AGL	P1P2	0.131444	0.00472175	0.348599	-0.0197896	0.612822	0.013045
AGMAT	P1P2	0.375043	0.0151098	0.0939942	-0.0153041	0.286263	-0.0731763
AGMO	P1P2	0.76267	-0.000142069	0.166878	0.0280595	0.265876	0.0206772
AGO1	P1P2	0.478406	-0.0256748	0.0282599	-0.0387681	0.0249459	-0.252704
AGO2	P1P2	0.21125	0.004746	0.00326081	-0.0553963	0.0142069	-0.242604
AGO3	P1P2	0.500469	0.00139191	0.0797962	-0.026381	0.0250212	-0.130947
AGO4	P1P2	0.496969	-0.0100609	0.701856	0.00689414	0.208683	-0.0733371
AGPAT1	P1	0.0123743	-0.0345472	0.161231	0.0139586	0.68348	-0.148645
AGPAT1	P2	0.414688	-0.00713153	0.0343284	0.0368707	0.0853716	0.0467609
AGPAT2	P1P2	0.952673	0.00521747	0.17665	-0.027676	0.156765	-0.0690293
AGPAT3	P1P2	0.893452	-0.00862908	0.122816	-0.00466734	0.162375	-0.13119
AGPAT4	P1P2	0.804362	-0.00942153	0.697111	-0.0261217	0.993617	-0.113176
AGPAT5	P1P2	0.196684	-0.0276669	0.541108	0.02141	0.637126	-0.0519924
AGPAT6	P1P2	0.151948	0.00588557	0.000150904	-0.0567452	0.000459424	-0.161672
AGPAT9	P1P2	0.611096	-0.00304273	0.35742	0.0109851	0.391245	0.0273677
AGPS	P1P2	0.000142323	-0.0448468	0.000132113	0.0418529	0.380504	-0.0475328
AGR2	P1P2	0.154873	0.0151358	0.328178	0.0209355	0.0335866	0.0988687
AGR3	P1P2	0.298738	0.0168153	0.749256	-0.0331344	0.125198	0.0551517
AGRN	P1P2	0.857087	-0.0540657	0.00884532	-0.0502756	0.0122776	-0.443301
AGRP	P1P2	0.324687	-0.0179666	0.981529	-0.0412935	0.745106	-0.202957
AGT	P1P2	0.632756	-0.00510529	0.821548	0.012959	0.284951	0.0182347
AGTPBP1	P1P2	0.212206	0.00873715	0.0334711	-0.0392002	0.153637	-0.0596272
AGTR1	P1P2	0.140588	-0.0182319	0.938369	0.0189635	0.16475	-0.083792
AGTR2	P1P2	0.490614	-0.00727164	0.119458	0.0407916	0.0934524	0.0320511
AGTRAP	P1P2	0.530452	0.00403363	0.612036	0.0272845	0.925252	-0.0178252
AGXT	P1P2	0.45408	-0.0391412	0.184986	-0.0204687	0.532522	-0.180026
AGXT2	P1P2	0.380049	-0.00498759	0.783129	-0.000204092	0.338548	-0.0649866
AHCTF1	P1P2	0.0197726	-0.0230743	6.43e-05	-0.0866892	1.03e-06	-0.337839
AHCY	P1P2	0.0752051	-0.0724361	0.101179	-0.0116476	0.0126562	-0.376763
AHCYL1	P1	2.23e-05	-0.0605873	0.00191468	0.0641497	0.351663	-0.0881312
AHCYL1	P2	0.0288292	-0.00811153	0.197359	-0.00260433	0.935194	-0.107166
AHCYL2	P1P2	0.52791	-0.0749731	0.364473	0.0300984	0.801318	-0.00170706
AHDC1	P1P2	0.479848	0.00537498	0.95019	0.0124588	0.487694	0.0620337
AHI1	P1P2	0.581443	0.00405422	0.00249022	-0.0529769	0.00933638	-0.173291
AHNAK	P1	0.466421	-0.0141367	0.138134	-0.0560012	0.291288	-0.206357
AHNAK	P2	0.473556	-0.0153737	0.342937	0.0335571	0.997563	0.0119594
AHNAK2	P1	0.844575	0.00802072	0.812951	-0.00517074	0.629875	0.0247618
AHNAK2	P2	0.638344	0.0108526	0.759656	-0.021022	0.802779	-0.0392644
AHR	P1P2	0.586626	-0.000640608	0.538221	-0.0118134	0.327828	-0.049967
AHRR	P1P2	0.648254	-0.0150889	0.0532177	-0.0599463	0.160169	-0.237221
AHSA1	P1P2	0.753119	-0.0368718	0.528668	0.0201884	0.137826	0.118287
AHSA2	P1P2	0.615505	0.00096797	0.914307	-0.0158081	0.811341	-0.0543
AHSG	P1P2	0.387512	0.0171884	0.517282	0.0128126	0.0915147	0.0474386
AHSP	P1P2	0.0299741	0.033655	0.768319	-0.00484986	0.02375	0.157391
AICDA	P1P2	0.548096	-0.00725716	0.160536	0.0153324	0.243794	0.0761437
AIDA	P1P2	0.542503	0.0172624	0.155391	-0.0819902	0.474294	-0.209556
AIF1	P1P2	0.86621	0.00218908	0.00142158	0.0306275	0.000510026	0.106803
AIF1L	P1P2	0.282056	-0.0126054	0.0904475	-0.0246234	0.0168606	-0.189525
AIFM1	P1P2	0.149638	-0.0211912	0.122181	0.0390126	0.420587	-0.0349159
AIFM2	P1P2	0.511606	0.0041438	0.0894542	-0.01761	0.128027	-0.0992585
AIFM3	P1	0.387352	-0.00998511	0.90069	-0.00711225	0.488972	-0.0471675
AIFM3	P2	0.748477	-0.0123998	0.334179	-0.0081633	0.115038	-0.0914308
AIG1	P1P2	0.128063	-0.0207982	0.0118778	0.0237236	0.0954372	0.0247633
AIM1	P1P2	0.379434	-0.0120467	0.143634	-0.0219721	0.0506051	-0.15305
AIM1L	P1	0.0927713	-0.0176067	0.0049826	0.0318805	0.257825	0.0862083
AIM1L	P2	0.224138	-0.0221241	0.168313	0.0222658	0.975051	-0.0163759
AIM2	P1P2	0.518914	0.00337914	0.10918	0.0310575	0.021146	0.112329
AIMP1	P1P2	0.0988709	-0.0180913	0.44225	0.000686823	0.794915	-0.0373193
AIMP2	P1P2	0.457763	-0.00867	0.602669	0.0221601	0.712107	0.0150218
AIP	P1P2	0.0820065	-0.0107495	0.227887	0.0190068	0.819472	-0.0357332
AIPL1	P1P2	0.939273	-0.00466533	0.704233	0.00367035	0.633599	-0.0375477
AIRE	P1P2	0.778426	-0.00105017	0.147665	-0.0450084	0.16733	-0.107214
AJAP1	P1P2	0.289655	-0.0217766	0.0222897	-0.0382126	0.00456408	-0.179896
AJUBA	P1P2	0.379749	-0.00875978	0.356593	-0.0248931	0.0430547	-0.0782582
AK1	P1P2	0.38815	-0.0297429	0.727501	0.0156178	0.50817	-0.129699
AK2	P1P2	0.393276	-0.0049734	0.281436	0.0146367	0.853782	0.050479
AK3	P1P2	0.185938	-0.0246462	0.854313	0.0109406	0.563721	-0.109718
AK4	P1P2	0.0364581	0.0144863	0.773441	-0.0250146	0.597793	0.0655899
AK5	P1P2	0.55839	-0.0407282	0.121269	-0.152878	0.263508	-0.701891
AK7	P1P2	0.253021	-0.0283416	0.089397	0.00165139	0.550242	-0.125911
AK8	P1P2	0.617344	-0.0031282	0.660856	-0.0470948	0.522635	-0.141204
AK9	P1P2	0.669968	0.00478087	0.921472	0.00836007	0.831252	-0.011664
AKAP1	P1P2	0.943892	0.00302219	0.533425	-0.0442659	0.153805	-0.180332
AKAP10	P1P2	0.0264936	0.0088895	0.52295	-0.00968399	0.300971	0.078655
AKAP11	P1P2	0.204338	-0.101046	0.272716	-0.00176885	0.0958426	-0.330284
AKAP12	P1	0.134137	0.0133393	0.228561	-0.03354	0.83602	-0.0911897
AKAP12	P2	0.360687	-0.058801	0.997095	0.091629	0.876431	0.0650289
AKAP13	P1P2	0.762197	-0.00842887	0.625544	-0.0195433	0.875828	-0.0253828
AKAP14	P1P2	0.866667	0.0038032	0.421606	-0.0403077	0.717753	-0.134937
AKAP17A	P1P2	0.828504	0.0192122	0.0842528	-0.0115981	0.262499	-0.0939134
AKAP2	P1P2	0.660689	0.00293215	0.455506	-0.00730271	0.540768	-0.0203945
AKAP3	P1	0.169513	-0.0137348	0.00356324	0.049047	0.0534882	0.140287
AKAP3	P2	0.399905	0.0148918	0.0516407	0.0479749	0.00196098	0.146469
AKAP4	P1P2	0.24024	-0.0103392	0.858428	0.00604895	0.272176	-0.116228
AKAP5	P1P2	0.859138	-0.00661852	0.877678	0.00662251	0.82921	-0.0218489
AKAP6	P1P2	0.522305	0.00434647	0.199902	0.0271355	0.0469107	0.0775457
AKAP7	P1P2	0.102726	0.0154915	0.0790478	-0.0423366	0.617732	-0.130112
AKAP8	P1P2	0.196081	-0.00652931	0.982458	-0.007235	0.367992	-0.0266469
AKAP8L	P1P2	0.00747004	-0.0269244	0.126895	-0.0378188	0.000737194	-0.200176
AKAP9	P1P2	0.00781992	-0.0268459	0.130782	-0.00771058	0.00411936	-0.164504
AKIP1	P1P2	0.0141057	-0.0237742	0.0323253	-0.0516254	0.000578718	-0.224207
AKIRIN1	P1P2	0.880843	-0.0123966	0.274087	-0.0138435	0.0215068	-0.0792686
AKIRIN2	P1P2	0.539046	0.00169356	0.00304003	-0.0629213	0.00316837	-0.199193
AKNA	P1	0.029668	-0.0412167	0.0322548	0.0543631	0.972499	0.0358251
AKNA	P2	0.704988	-0.0444855	0.232183	0.0364033	0.640036	-0.0537517
AKNAD1	ENST00000370001.3	0.0145326	0.0210758	0.644269	0.0315862	0.00411936	0.10995
AKR1A1	P1P2	0.904937	-0.0157346	0.744624	0.0353121	0.526046	-0.00477777
AKR1B1	P1P2	0.50695	0.0015048	0.533233	-0.0234509	0.533668	0.0167893
AKR1B10	P1P2	0.826219	-0.0135419	0.731222	-0.00860506	0.81902	-0.139077
AKR1B15	P1P2	0.880843	0.0196071	0.0760627	0.0461641	0.0766651	0.187652
AKR1C1	P1P2	0.221703	-0.0158252	0.464975	0.00907664	0.705034	0.0078438
AKR1C2	P1	0.304366	-0.0114493	0.199318	0.0189737	0.524623	0.0141227
AKR1C2	P2	0.0567582	-0.0262065	0.698188	-0.0245135	0.463935	-0.200109
AKR1C3	P1P2	0.366511	-0.0239272	0.176463	0.0582487	0.0969498	0.0493397
AKR1C4	P1P2	0.951979	-0.00593424	0.952741	0.00230362	0.83284	-0.0202649
AKR1D1	P1P2	0.832554	0.00594468	0.0134771	0.0258925	0.0118796	0.108356
AKR1E2	P1P2	0.982981	-0.00628306	0.792232	0.0217506	0.929875	0.0187129
AKR7A2	P1P2	0.420356	-0.00987987	0.130115	0.0371972	0.192719	0.0540425
AKR7A3	P1P2	0.493116	-0.00835072	0.974328	0.00602999	0.309894	-0.0271836
AKT1	P1P2	0.266143	-0.00834014	0.407284	-0.026792	0.0249083	-0.0951629
AKT1S1	P1P2	0.0729038	-0.0150127	0.419255	-0.0494194	0.0993738	-0.288427
AKT2	P1P2	0.111446	-0.0137887	0.901381	0.0204845	0.203672	0.0307309
AKT3	P1P2	0.601896	-0.0196996	0.517659	0.0116812	0.0613006	-0.116335
AKTIP	P1P2	0.293106	-0.00135382	0.00300854	-0.0396492	0.030066	-0.164053
ALAD	P1P2	0.000291209	-0.0401212	0.101058	0.03757	0.0972428	-0.0935177
ALAS1	P1P2	0.0143813	-0.0270498	0.388431	-0.0149061	0.0577999	-0.21505
ALAS2	P1P2	0.618775	0.0170279	0.0943377	0.0183359	0.0628068	0.15544
ALB	P1	0.587025	0.0296775	0.985246	-0.0331681	0.780057	-0.0285739
ALB	P2	0.709736	-0.0189445	0.0128117	0.0530376	0.0275153	0.110936
ALCAM	P1P2	0.321277	-0.00626423	0.353261	-0.00501323	0.132309	-0.102299
ALDH16A1	P1P2	0.0766914	-0.0359007	0.255378	0.0370416	0.427501	-0.0380974
ALDH18A1	P1P2	0.469446	0.0193118	0.00473612	-0.0875431	0.0052466	-0.218603
ALDH1A1	P1P2	0.13818	0.0124885	0.154377	0.0196883	0.0056364	0.137338
ALDH1A2	P1P2	0.0978665	-0.00603992	0.208831	-0.0115487	0.682839	-0.098222
ALDH1A3	P1	0.979972	-0.0217382	0.693452	-0.0138336	0.293154	-0.129929
ALDH1A3	P2	0.357645	0.0050423	0.638015	0.00202973	0.443773	0.0662893
ALDH1B1	P1P2	0.445422	0.024167	0.102946	-0.032133	0.627433	-0.103083
ALDH1L1	P1P2	0.530261	0.0210367	0.655588	-0.0193246	0.84307	-0.0293832
ALDH1L2	P1P2	0.0413382	-0.0192009	0.0868483	-0.0533358	0.636295	-0.215315
ALDH2	P1P2	0.768207	0.00555651	0.0229988	-0.0543406	0.0960167	-0.203308
ALDH3A1	P1P2	0.17269	-0.0103838	0.374177	-0.0100473	0.212499	-0.167902
ALDH3A2	P1P2	0.965855	-0.0122491	0.279101	-0.0296814	0.163956	-0.0832919
ALDH3B1	P1P2	0.322427	-0.0245686	0.928688	0.0341027	0.584598	-0.0497975
ALDH3B2	P1P2	0.666799	-0.036021	0.478873	0.0110161	0.973427	-0.0383634
ALDH4A1	P1P2	0.700682	0.0104261	0.806856	0.00612478	0.801655	0.02378
ALDH5A1	P1P2	0.780451	0.00469234	0.040143	-0.0383721	0.0423404	-0.133046
ALDH6A1	P1P2	0.885196	0.00371215	0.00802814	-0.0408885	0.00180713	-0.118231
ALDH7A1	P1P2	0.218656	-0.0191518	0.887102	0.00803497	0.392952	-0.0396668
ALDH8A1	P1P2	0.360534	-0.0145515	0.0840947	0.0276396	0.369542	0.0599637
ALDH9A1	P1P2	0.705078	-0.021651	0.500272	0.0373036	0.264726	0.00655148
ALDOA	P1P2	0.000458315	-0.129128	0.0590431	0.113993	0.0091404	-0.215901
ALDOB	P1	0.197389	0.01604	0.0550908	0.0141935	0.000543068	0.126627
ALDOB	P2	0.298468	-0.00748763	0.0288518	0.0395798	0.0398055	0.0843548
ALDOC	P1P2	0.765326	-0.00325734	0.504924	0.0089476	0.6914	0.0518807
ALG1	P1P2	0.0113774	-0.0403514	0.0796461	0.0407281	0.878266	-0.043032
ALG10	P1P2	0.406108	0.00650145	0.809112	-0.0119003	0.902407	0.0458551
ALG10B	P1P2	0.357645	-0.00172713	0.137593	0.00506487	0.36168	-0.0151056
ALG11	P1P2	0.276895	-0.0335275	0.259785	-0.0313069	0.0352977	-0.173817
ALG12	P1P2	0.676111	0.00769489	0.362549	-0.0452221	0.133134	-0.113879
ALG13	P1P2	0.00145894	-0.0556086	0.0256661	0.0456823	0.0248708	-0.153568
ALG14	P1P2	0.0273546	-0.0193773	0.946016	-0.0111226	0.0985407	-0.0845965
ALG1L	ENST00000340333.3	0.730583	0.00484116	0.571	0.00697789	0.266126	0.0234223
ALG2	P1P2	0.0124557	-0.0299616	0.08321	0.0205707	0.789982	-0.105067
ALG3	P1P2	0.102937	0.0298765	0.326855	-0.00682223	0.306609	0.0486237
ALG5	P1P2	0.504167	-0.00152938	0.114899	-0.04317	0.361527	-0.151413
ALG6	P1P2	0.87741	-0.0104382	0.167147	-0.03093	0.359083	-0.145426
ALG8	P1P2	0.398768	-0.00534152	0.533616	-0.00608728	0.874826	-0.0152735
ALG9	P1P2	0.431657	-0.00363656	0.824267	0.0214485	0.177858	0.0752796
ALK	P1P2	0.578463	-0.00667447	0.0374114	-0.0510759	0.0494484	-0.176065
ALKBH1	P1P2	0.00152613	-0.0346975	0.0699175	0.0217753	0.486782	-0.0659434
ALKBH2	P1P2	0.711898	-0.00947455	0.972006	-0.0584624	0.889059	-0.158884
ALKBH3	P1P2	0.265644	-0.0134251	0.240597	0.0374478	0.56215	0.0264437
ALKBH4	P1P2	0.00562007	0.0219089	0.0135652	-0.0315576	0.947695	-0.00155944
ALKBH5	P1P2	0.688035	0.00278118	0.0227892	-0.121914	0.0811259	-0.461464
ALKBH6	P1P2	0.149638	-0.0255908	0.209465	0.0188826	0.623276	-0.0416023
ALKBH7	P1P2	0.317188	-0.0256588	0.203191	-0.152501	0.0418694	-0.663278
ALKBH8	P1P2	0.00133806	-0.0239199	0.10124	0.0095319	0.573388	-0.0930144
ALLC	P1P2	0.622258	-0.00277679	0.40252	0.00814687	0.234621	0.100474
ALMS1	P1P2	0.580846	-0.00411748	0.761652	-0.0158332	0.712975	-0.0270522
ALOX12	P1P2	0.332591	-0.0444688	0.166968	0.0388572	0.657823	-0.0093354
ALOX12B	P1P2	0.918516	0.00869863	0.230593	0.0576851	0.16422	0.184523
ALOX15	P1P2	0.132785	0.0175694	0.923553	-0.0155831	0.383196	0.037245
ALOX15B	P1P2	0.000158108	-0.0968002	0.00759906	0.0469897	0.707775	-0.139035
ALOX5	P1P2	0.341058	0.0210552	0.211055	-0.0389809	0.488972	-0.0367909
ALOX5AP	P1P2	0.743936	0.00596091	0.67038	0.0120366	0.484234	0.041269
ALOXE3	P1P2	0.94112	-0.00205726	0.443115	0.0441866	0.195616	0.0361989
ALPI	P1P2	0.438831	-0.0392121	0.92942	0.0123318	0.620706	0.0128909
ALPK1	P1P2	0.664057	-0.00438476	0.0293893	0.0489173	0.0107355	0.125284
ALPK2	ENST00000361673.3	0.84571	0.0116891	0.98269	0.0119266	0.583732	0.0185844
ALPK3	P1P2	0.861552	0.0166619	0.258094	-0.0562967	0.155812	-0.0836717
ALPL	P1	0.031684	-0.00703108	0.431771	0.0344772	0.547914	-0.0181615
ALPL	P2	0.436261	-0.0149686	0.766095	0.00225815	0.910706	0.0507838
ALPP	P1P2	0.608176	0.000958765	0.597201	0.0170568	0.182395	0.0971851
ALPPL2	P1P2	0.195981	0.0258795	0.501952	0.0112789	0.0116753	0.10194
ALS2	P1P2	0.218765	-0.0370307	0.0827962	0.0188797	0.575172	-0.0381552
ALS2CL	P1P2	0.644369	0.00854328	0.806179	-0.0162973	0.98178	0.000148096
ALS2CR11	P1P2	0.0166174	-0.0260278	0.0306696	0.0354585	0.903098	0.0115675
ALS2CR12	P1P2	0.130284	0.013776	0.548255	-0.0221765	0.462345	-0.0212089
ALX1	P1P2	0.803689	0.00902978	0.0720111	0.0089421	0.0282183	0.0799214
ALX3	P1P2	0.923124	0.0113857	0.179842	-0.0687	0.0769561	-0.193926
ALX4	P1P2	0.715145	0.0139311	0.525227	-0.0162555	0.252732	0.0824393
ALYREF	P1P2	0.000474046	-0.0821834	1.12e-05	-0.137515	4.43e-07	-0.632394
AMACR	P1P2	0.704126	-0.00592617	0.398278	-0.00443077	0.883545	0.0519973
AMBN	P1P2	0.465711	-0.00569553	0.516905	-0.0186138	0.846257	-0.0802694
AMBP	P1P2	0.443133	-0.00772465	0.945785	0.00510221	0.813823	-0.0236797
AMBRA1	P1P2	0.0126923	0.004604	0.0387913	0.0251593	0.00260525	0.072127
AMD1	P1P2	0.451286	-0.0309223	0.000764713	0.161182	0.00017455	0.461535
AMDHD1	P1P2	0.13301	0.0186876	0.164478	-0.0588453	0.635258	-0.0704922
AMDHD2	P1P2	0.839127	0.0146033	0.34815	-0.0124706	0.545012	-0.0433257
AMELX	P1P2	0.311327	-0.00982064	0.0408704	0.0282821	0.0189712	0.00686299
AMELY	P1P2	0.845029	-0.00756106	0.0236914	0.021487	0.00910165	0.102255
AMER1	P1P2	0.753174	-0.00360906	0.0974748	-0.0314224	0.140893	-0.112421
AMER2	P1P2	0.744375	-0.0152172	0.620438	-0.0140339	0.257469	-0.0632369
AMER3	P1P2	0.0229809	0.0151811	0.0309178	-0.0340314	0.465001	-0.0341808
AMFR	P1P2	0.701973	-0.00843885	0.710079	-0.0156627	0.615889	-0.0471544
AMH	P1P2	0.0727185	0.0135451	0.904841	0.0123055	0.173313	0.0839042
AMHR2	P1P2	0.967474	-0.0088323	0.631995	0.0122009	0.605693	-0.0310777
AMICA1	P1P2	0.394887	-0.00677921	0.0552756	0.0433196	0.0548333	0.0991727
AMIGO1	P1P2	0.0500953	-0.0210907	0.820642	-0.0144672	0.251768	-0.150564
AMIGO2	P1P2	0.560343	-0.0224127	0.76254	-0.0398929	0.577555	-0.192491
AMIGO3	P1	0.00117518	-0.0257047	0.502509	0.0135402	0.0617858	-0.099991
AMIGO3	P2	0.85572	-0.00357084	0.582932	-0.00125275	0.717318	-0.079944
AMMECR1	P1P2	0.806609	-0.019757	0.0259957	-0.0547529	0.0146847	-0.233426
AMMECR1L	P1P2	0.136456	-0.0181417	0.16828	-0.0335303	0.0113146	-0.20234
AMN	P1	0.722194	-0.00265989	0.573907	-0.00542611	0.369759	-0.0858503
AMN	P2	0.0322176	-0.0466615	0.362857	0.0464176	0.0501943	-0.094993
AMN1	P1P2	0.132188	-0.0159554	0.265868	-0.0338595	0.034026	-0.134069
AMOT	P1P2	0.884737	-0.0165131	0.187815	0.0504641	0.0848444	0.106381
AMOTL1	P1P2	0.36898	-0.0197303	0.902073	-0.00337238	0.412411	-0.113662
AMOTL2	P1P2	0.124324	-0.0308862	0.372614	0.0304681	0.466068	-0.0215345
AMPD1	P1P2	0.0591759	-0.0395216	0.00126149	0.0682434	0.019755	0.0839442
AMPD2	P1	0.930503	0.010414	0.0180775	0.0287429	0.0123383	0.137092
AMPD2	P2	0.36252	-0.0139995	0.554297	0.0158897	0.998491	0.0480352
AMPD3	P1P2	0.037857	0.0212247	0.449898	0.0201773	0.00464793	0.128808
AMPH	P1P2	0.144859	0.011928	0.445891	0.00704593	0.839429	0.0220353
AMT	P1P2	0.00409513	-0.0357904	0.190366	0.0199858	0.491167	-0.168055
AMTN	P1P2	0.0701198	0.00500649	0.920084	0.000742307	0.225028	0.0980704
AMY1B	ENST00000330330.5,ENST00000370080.3	0.638551	-0.0154289	0.630959	0.0125293	0.802554	-0.0416232
AMY2A	P1P2	0.775534	0.00101935	0.312858	0.0122796	0.147038	0.0747539
AMY2B	P1P2	0.701758	-0.0103494	0.408438	0.00353851	0.333468	-0.0346135
AMZ1	P1P2	0.152446	-0.028261	0.229915	-0.0633609	0.048248	-0.321642
AMZ2	P1P2	0.760237	0.0137706	0.414575	-0.0210053	0.459686	-0.035515
ANAPC1	P1P2	0.000203205	-0.103573	2.51e-06	-0.138377	4.24e-07	-0.825008
ANAPC10	P1P2	0.125108	-0.191241	0.558324	0.000146713	0.405315	-0.75009
ANAPC11	P1P2	0.700252	0.000305859	0.025493	-0.0884297	0.000865815	-0.260581
ANAPC13	P1P2	1.28e-07	-0.153657	0.00166696	-0.0908396	2.24e-07	-0.871513
ANAPC15	P1P2	0.514598	-0.0104889	0.677185	0.0117664	0.648382	-0.0795374
ANAPC16	P1P2	0.132486	-0.0148746	0.945785	0.0227971	0.412909	0.0440257
ANAPC2	P1P2	5.62e-05	-0.216679	0.0748838	-0.316151	0.00186324	-1.65479
ANAPC4	P1P2	6.2e-06	-0.306377	0.00101503	-0.204716	8.48e-06	-1.80762
ANAPC5	P1P2	0.000844724	-0.203355	4.3e-07	-0.175162	8.9e-08	-1.26064
ANAPC7	P1P2	0.714495	-0.0026729	0.440522	-0.0290065	0.271415	-0.144482
ANG	P1P2	0.723394	-0.00990027	0.615718	0.00929225	0.743125	0.03261
ANGEL1	P1P2	0.577669	-9.37e-05	0.919391	0.0108857	0.771226	0.0284715
ANGEL2	P1P2	0.839127	-0.00928886	0.306478	-0.0343628	0.672407	-0.149624
ANGPT1	P1P2	0.46058	0.00190673	0.275367	0.0134722	0.13045	0.0889192
ANGPT2	P1P2	0.85094	0.00665763	0.143315	0.0241085	0.0188383	0.106185
ANGPT4	P1P2	0.550806	-0.00544404	0.145397	0.0237157	0.329701	0.0364796
ANGPTL1	P1P2	0.0165649	0.0151434	0.6047	0.00872111	0.0164903	0.101502
ANGPTL2	P1P2	0.0921781	-0.0211218	0.810692	0.0111954	0.29853	-0.0946762
ANGPTL3	P1P2	0.683128	-0.0348617	0.533221	0.00948722	0.0363752	0.0742312
ANGPTL4	P1P2	0.571734	-0.00280861	0.649709	0.0140113	0.43585	-0.0281747
ANGPTL5	P1P2	0.190026	0.0014695	0.0263092	0.0256269	0.00299103	0.106802
ANGPTL6	P1P2	0.642106	-0.00793657	0.232899	0.0273424	0.402525	0.045956
ANGPTL7	P1P2	0.426069	-0.0141707	0.0193063	0.0311743	0.0613409	0.0784896
ANHX	P1P2	0.96331	-0.00883574	0.186938	-0.0357981	0.182586	-0.137313
ANK1	P1P2	0.580647	-0.00676421	0.301546	-0.0326696	0.72385	-0.194522
ANK2	ENST00000264366.6	0.528361	0.0063648	0.415909	0.00871963	0.199461	0.034625
ANK3	P1P2	0.0710948	-0.00383672	0.311054	0.0390474	0.00132307	0.140798
ANKAR	P1P2	0.756924	-0.0147433	0.77099	-0.000901404	0.733248	-0.0216721
ANKDD1A	P1P2	0.679085	-0.00647743	0.451121	-0.00560599	0.411914	0.0256009
ANKDD1B	P1P2	0.0828264	0.0394522	0.311185	-0.0544892	0.637749	0.0605152
ANKEF1	P1P2	0.419185	0.0124603	0.0701427	0.0162439	0.0143221	0.0265232
ANKFN1	P1P2	0.281537	-0.0306621	0.410588	0.0353014	0.273066	0.0410758
ANKFY1	P1P2	0.0929359	0.00658576	0.0310672	-0.0472527	0.185403	-0.146321
ANKH	P1P2	0.578661	0.0115502	0.236076	-0.0202127	0.313372	-0.0238384
ANKHD1	P1P2	0.107395	-0.0170614	0.0950854	0.0525271	0.391986	0.157748
ANKHD1-EIF4EBP3	P1P2	0.107395	-0.0170614	0.0950854	0.0525271	0.391986	0.157748
ANKIB1	P1P2	0.477505	-0.0792366	0.961326	-0.105737	0.511533	-0.683712
ANKK1	P1P2	0.410384	-0.00081167	0.858656	-0.0104097	0.4611	-0.0358774
ANKLE1	P1P2	0.603919	-0.0135604	0.261761	-0.0567343	0.23935	-0.245187
ANKLE2	P1P2	0.000684401	-0.0572092	0.0902813	-0.0499258	1.58e-05	-0.365417
ANKMY1	P1P2	0.678447	0.00490397	0.983852	-0.00465157	0.769722	-0.0318105
ANKMY2	P1P2	0.654392	-0.00232367	0.0090744	0.0135859	0.00528446	0.102494
ANKRA2	P1P2	0.100603	-0.0289032	0.571593	-0.0109422	0.202124	-0.23202
ANKRD1	P1P2	0.0186526	0.0232345	0.681665	0.0146001	0.0652717	0.159666
ANKRD10	P1P2	0.192194	-0.0238243	0.898845	0.0349374	0.332741	-0.0224642
ANKRD11	P1P2	0.0598428	0.00358023	0.00091874	-0.0590591	0.0168873	-0.18549
ANKRD12	P1P2	0.474273	-0.00303317	0.169124	-0.0318565	0.030332	-0.11704
ANKRD13A	P1P2	0.807733	-0.0301054	0.766762	0.00257518	0.666685	-0.0412085
ANKRD13B	P1P2	0.296853	-0.0164737	0.358572	-0.0501735	0.106432	-0.200497
ANKRD13C	P1P2	0.359925	-0.0168126	0.0146976	0.0632943	0.0153972	0.120314
ANKRD13D	P1P2	0.0713411	-0.0307592	0.999187	0.0215262	0.0427855	-0.0264019
ANKRD16	P1P2	0.288599	-0.0107474	0.116314	-0.0467254	0.125495	-0.116661
ANKRD17	P1P2	0.0298207	-0.0932698	0.0262305	0.0439308	0.515094	-0.322655
ANKRD18A	ENST00000564591.1,ENST00000566717.2	0.704126	-0.00584493	0.00629252	0.0369187	0.000436395	0.0847999
ANKRD18B	P1P2	0.198097	0.0136153	0.994539	0.0109258	0.387496	0.0416031
ANKRD2	P1P2	0.743936	-0.00444031	0.330199	0.0244472	0.286001	0.0877789
ANKRD22	P1P2	0.184302	-0.00303365	0.186647	0.0343882	0.686613	-0.0173388
ANKRD23	P1	0.0757651	-0.0253432	0.306385	0.0130185	0.531038	-0.0461144
ANKRD23	P2	0.955678	0.00144084	0.903457	-0.0233978	0.876202	-0.086108
ANKRD24	P1P2	0.621437	-0.0113748	0.131824	-0.0523086	0.280259	-0.241281
ANKRD26	P1P2	0.113881	-0.00741427	0.512208	-0.00499148	0.542116	-0.0167921
ANKRD27	P1P2	0.865069	0.00742955	0.918004	-0.0217125	0.720581	0.024471
ANKRD28	P1P2	0.466066	0.0144544	0.700776	0.0294592	0.180211	0.0772099
ANKRD29	P1P2	0.414356	-0.0407732	0.518602	-0.0258361	0.353169	-0.265115
ANKRD30A	P1P2	0.198299	-0.0051744	0.689157	-0.0117913	0.247342	-0.115931
ANKRD30B	P1P2	0.143901	0.00699013	0.969219	0.0067009	0.334341	0.0420676
ANKRD31	P1P2	0.24304	0.0056934	0.0758702	-0.0667212	0.256005	-0.212768
ANKRD32	P1P2	0.51929	-0.0246661	0.135217	-0.0222198	0.0994336	-0.201967
ANKRD33	P1P2	0.883134	-0.00177035	0.336017	-0.0225374	0.258694	-0.0671968
ANKRD33B	P1P2	0.0617593	-0.0152878	0.332809	0.0369912	0.919476	-0.0286853
ANKRD34A	P1	0.746572	-0.00753694	0.667411	-0.0187471	0.856749	-0.076703
ANKRD34A	P2	0.509927	-0.0016947	0.227325	0.0257703	0.038017	0.12246
ANKRD34B	P1	0.32057	0.00375539	0.812047	0.0027359	0.506866	0.000563759
ANKRD34B	P2	0.348916	-0.0423905	0.210418	0.0250435	0.26977	-0.0835399
ANKRD34C	P1P2	0.964004	-0.0107107	0.347851	0.00271216	0.527186	-0.0231238
ANKRD35	P1P2	0.745693	0.00686258	0.673779	0.0309911	0.32999	0.0913017
ANKRD36	P1P2	0.766434	-0.00981008	0.631788	-0.0121121	0.714277	-0.11596
ANKRD36C	P1P2	0.13512	-0.0389744	0.530367	-0.0280651	0.842614	-0.250499
ANKRD37	P1P2	0.883134	-0.00398896	0.490706	0.00406866	0.436879	-0.0462821
ANKRD39	P1P2	0.347425	-0.0439847	0.0446585	-0.00825122	0.0278442	-0.232428
ANKRD40	P1P2	0.402346	-0.00556103	0.802349	-0.00506938	0.282729	-0.0362394
ANKRD42	P1P2	0.032617	-0.00973785	0.389875	0.00612532	0.43705	-0.0475734
ANKRD44	ENST00000328737.2	0.64541	-0.0103191	0.05277	0.0435439	0.0594307	0.107266
ANKRD44	ENST00000450567.1	0.400555	0.0168272	0.906225	0.00875717	0.831025	0.0620146
ANKRD45	P1P2	0.757365	-0.00184699	0.98664	-0.0283259	0.873451	-0.0786927
ANKRD46	P1P2	0.183345	-0.0386786	0.909226	-0.0198533	0.823545	-0.201553
ANKRD49	P1P2	0.183154	-0.0317794	0.986175	-0.00018196	0.303698	-0.0878673
ANKRD50	P1P2	0.122627	0.0287887	0.597403	-0.0268555	0.547333	0.0796938
ANKRD52	P1P2	0.957297	-0.0436777	0.00357655	-0.0937932	0.000503428	-0.383384
ANKRD53	P1P2	0.908387	0.00686739	0.984084	0.0101356	0.890209	-0.0308805
ANKRD54	P1P2	0.689531	-0.0105955	0.431601	-0.00400529	0.371407	-0.119235
ANKRD55	ENST00000341048.4	0.186809	0.0187102	0.590348	0.0118938	0.0317614	0.0521692
ANKRD6	P1P2	0.716445	-0.0418903	0.898615	-0.0211099	0.345083	-0.148139
ANKRD60	ENST00000457363.1	0.641457	0.00394807	0.338951	0.0152178	0.561169	-0.0190996
ANKRD61	P1P2	0.296653	-0.00747676	0.319786	-0.0120778	0.68729	-0.111404
ANKRD62	P1P2	0.0662578	-0.0151019	0.0932533	0.0440612	0.555693	0.0925197
ANKRD63	P1P2	0.497705	-0.00654995	0.612036	0.0298885	0.490435	0.0151435
ANKRD65	P1	0.849802	-0.0171774	0.514648	0.00268719	0.743345	0.003139
ANKRD65	P2	0.856859	0.00428285	0.00332793	-0.079979	0.00147345	-0.253784
ANKRD66	P1P2	0.0795365	0.0143285	0.96388	0.0119618	0.161328	0.101482
ANKRD7	P1	0.922433	0.00565513	0.24341	0.0250767	0.209421	0.0922816
ANKRD7	P2	0.829837	0.00732544	0.172032	-0.0335868	0.211753	-0.119697
ANKRD9	P1P2	0.0326879	-0.0230991	0.853399	-0.0142053	0.0452909	-0.186274
ANKS1A	P1P2	0.589425	-0.0248496	0.860944	0.0505115	0.656351	-0.0454135
ANKS1B	ENST00000329257.7,ENST00000547776.2	0.633582	-0.0111698	0.3189	0.0104027	0.584931	0.0172856
ANKS3	P1P2	0.247639	-0.0197956	0.212654	-0.0232121	0.0160887	-0.109556
ANKS4B	P1P2	0.156989	0.0106283	0.677185	-0.0124386	0.145583	0.107337
ANKS6	P1P2	0.242689	-0.011784	0.411583	-0.0221686	0.557841	-0.0992668
ANKUB1	ENST00000446160.1	0.0958821	0.0126329	0.67612	0.0168538	0.0589219	0.0684149
ANKZF1	P1P2	0.417516	-0.00749167	0.201234	0.00371688	0.179833	-0.0144442
ANLN	P1P2	0.0402523	-0.0136384	4.61e-06	-0.294552	9.06e-06	-1.0338
ANO1	P1P2	0.859594	0.00899166	0.339245	-0.0135154	0.341085	-0.0109032
ANO10	P1P2	0.502316	-0.0158729	0.472746	0.00218041	0.915782	-0.0453098
ANO2	P1P2	0.180023	0.00736018	0.323731	0.0216873	0.0638417	0.129727
ANO3	P1P2	0.237597	0.00933609	0.792106	0.000869486	0.528828	0.0216063
ANO4	P1P2	0.132411	-0.00165668	0.201542	-0.0578082	0.0559072	-0.305089
ANO5	P1P2	0.487822	0.00497482	0.0382994	-0.0322147	0.169126	-0.116903
ANO6	P1P2	0.481111	-0.00663758	0.0579566	-0.0652166	0.0160375	-0.207649
ANO7	P1P2	0.970251	-0.0121061	0.396816	-0.016393	0.263757	-0.109953
ANO8	P1P2	0.653555	-0.0318821	0.155391	-0.0647525	0.498337	-0.439208
ANO9	P1P2	0.837766	0.00204457	0.4608	0.0106671	0.494286	0.0560216
ANP32A	P1P2	0.851167	-0.00193783	0.0177812	-0.0347163	0.00394111	-0.101764
ANP32B	P1P2	0.989001	-0.0177951	0.00280964	-0.0915554	0.000381971	-0.346682
ANP32D	P1P2	0.942275	0.0114838	0.52846	0.0267208	0.34345	0.0644693
ANP32E	P1P2	0.146546	0.0081853	0.395357	0.00562082	0.0741331	0.0642621
ANPEP	P1	0.53369	-0.00883787	0.94393	0.00098981	0.650475	0.0488948
ANPEP	P2	0.286101	-0.0172297	0.696465	0.0223206	0.659086	-0.00433712
ANTXR1	P1P2	0.187974	0.00626999	0.985943	0.0124811	0.12435	0.0869765
ANTXR2	P1P2	0.276895	-0.00520078	0.652226	-0.0185521	0.692903	-0.0568184
ANXA1	P1P2	0.0636435	0.0147613	0.515024	0.0245281	0.0193295	0.0902954
ANXA10	P1P2	0.463407	0.00438312	0.0025928	0.0310301	0.000454928	0.110871
ANXA11	P1P2	0.345937	0.0171284	0.112439	-0.02571	0.537308	-0.0619812
ANXA13	P1P2	0.780875	0.00699373	0.21631	0.0065157	0.109299	0.0078119
ANXA2	P1P2	0.513288	0.0037662	0.752128	-0.00163534	0.478257	0.0135185
ANXA2R	P1P2	0.212951	0.0267325	0.232753	-0.0193574	0.897801	-0.0206042
ANXA3	P1P2	0.861418	-0.0156723	0.453048	0.0213879	0.666897	0.0368715
ANXA4	P1P2	0.330423	0.00657975	0.746829	0.015383	0.603257	-0.101743
ANXA5	P1P2	0.311465	-0.0198074	0.864836	0.0332188	0.551019	0.0438986
ANXA6	P1P2	0.486366	0.0184593	0.499914	-0.0119435	0.876431	-0.0341063
ANXA7	P1P2	0.995021	-0.0235692	0.523898	-0.00832157	0.925714	-0.195276
ANXA8	P1P2	0.660899	0.00729211	0.912459	-0.0109714	0.90402	0.0490763
ANXA8L1	ENST00000359178.4	0.374731	0.0119832	0.150124	-0.0314364	0.336531	-0.0937536
ANXA9	P1P2	0.440549	-0.0107473	0.359487	0.0304229	0.0179168	0.0884821
AOAH	P1P2	0.753615	-0.0145591	0.0694691	0.0225166	0.0268274	0.0523698
AOC1	P1	0.895288	-0.0109814	0.104932	-0.0100595	0.0496509	-0.0550711
AOC1	P2	0.334331	-0.0299614	0.717683	-0.0401072	0.939128	-0.285736
AOC2	P1P2	0.88405	0.00296495	0.126678	0.0159048	0.232679	0.0901921
AOC3	P1P2	0.583035	0.00515021	0.0641859	0.0323706	0.0759895	0.137921
AOX1	P1	0.239196	-0.0173875	0.673141	-0.0599391	0.231316	-0.255372
AOX1	P2	0.152114	0.00425433	0.231955	0.00350582	0.0238764	0.0177931
AP1AR	P1P2	0.0199109	-0.0199241	0.427858	-0.00640464	0.325103	-0.148162
AP1B1	P1P2	0.00244966	-0.0278204	0.160449	0.0319932	0.3117	-0.0634398
AP1G1	P1P2	0.584231	0.000721098	0.495299	-0.00985846	0.597793	-0.0274692
AP1G2	P1P2	0.333315	0.000225321	0.130708	0.0167317	0.089027	0.113744
AP1M1	P1P2	0.108222	-0.0279151	0.986872	-0.0389438	0.0473638	-0.0937103
AP1M2	P1P2	0.892763	-0.0125621	0.0698726	-0.0387397	0.248413	-0.127419
AP1S1	P1P2	0.832101	-0.0684842	0.0710554	-0.0624641	0.0620703	-0.327077
AP1S2	P1P2	0.223806	0.00842963	0.203709	-0.027404	0.588736	-0.0589631
AP1S3	P1P2	0.865525	-0.000479625	0.680811	0.0128297	0.685831	-0.0250909
AP2A1	P1P2	0.0891346	-0.0459246	0.08744	-0.0351578	0.000314388	-0.27988
AP2A2	P1P2	0.390868	0.00439628	0.159497	-0.00789613	0.333032	-0.0225436
AP2B1	P1P2	0.423207	-0.0443203	0.667411	-0.0780418	0.366909	-0.483258
AP2M1	P1	0.000489216	-0.258794	0.0589259	-0.0180759	0.000254928	-1.10316
AP2M1	P2	0.228014	0.00905639	0.910652	-0.012135	0.45899	0.0414082
AP2S1	P1P2	0.115013	-0.153295	0.56429	0.00568122	0.101481	-0.650593
AP3B1	P1P2	0.277409	-0.031029	0.668895	-0.118724	0.073429	-0.566908
AP3B2	P1P2	0.71233	0.0083247	0.449812	-0.0190783	0.708167	-0.0400878
AP3D1	P1P2	0.406764	-0.0367614	0.0130764	-0.0635056	0.0556092	-0.411031
AP3M1	P1P2	0.21703	-0.00578029	0.468448	-0.0308857	0.895729	-0.084762
AP3M2	P1P2	0.0243049	-0.0303426	0.546907	0.0248226	0.105552	-0.0738259
AP3S1	P1P2	0.455832	0.0043513	0.0984795	-0.0292268	0.22226	-0.10119
AP3S2	P1P2	0.925891	-0.0194032	0.964808	-0.012263	0.461454	-0.103467
AP4B1	P1P2	0.189438	-0.0251832	0.864378	0.00962268	0.522635	-0.114304
AP4E1	P1P2	0.722959	0.010759	0.745065	-0.0213362	0.95117	0.00349298
AP4M1	P1P2	0.464292	-0.0223502	0.0957218	0.0379519	0.29409	0.0288599
AP4S1	P1P2	0.0116437	-0.0359454	0.295859	-0.0787087	0.000333571	-0.291909
AP5B1	P1P2	0.334083	-0.011058	0.47962	0.00679924	0.666872	-0.0271347
AP5M1	P1P2	0.603312	0.00218087	0.310629	-0.00417754	0.100513	0.0580579
AP5S1	P1P2	0.638551	0.00144982	0.225314	-0.033177	0.262764	-0.0524036
AP5Z1	P1P2	0.0574024	-0.0289939	0.77701	0.0219138	0.121735	-0.0485317
APAF1	P1P2	0.46058	-0.00244835	0.927255	-0.00603329	0.300292	-0.031325
APBA1	P1P2	0.951517	-0.0161605	0.340424	-0.0267342	0.464113	-0.204356
APBA2	P1P2	0.232203	-0.00521721	0.885722	-0.0185045	0.408936	-0.0488634
APBA3	P1P2	0.800008	-0.0644772	0.183323	-0.0241378	0.0123545	-0.375785
APBB1	P1P2	0.824411	-0.0157948	0.0266658	-0.0583773	0.00280138	-0.19599
APBB1IP	P1P2	0.769316	-0.0158157	0.510148	-0.0352682	0.453177	-0.159567
APBB2	P1P2	0.34817	-0.0252543	0.497327	-0.0086873	0.122508	-0.0971484
APBB3	P1P2	0.147923	-0.0290232	0.753676	0.000155562	0.671134	-0.139291
APC	P1	0.142316	-0.0228823	0.915231	0.0245564	0.286132	-0.0751137
APC	P2	0.941582	-0.00202119	0.696034	-0.0183606	0.94098	-0.0540958
APC2	P1	0.509741	-0.0459127	0.146933	-0.0140693	0.0202199	-0.258135
APC2	P2	0.766434	-0.0107344	0.0316956	-0.0385717	0.114749	-0.151189
APCDD1	P1P2	0.249902	-0.000932851	0.459562	-0.0349396	0.068608	-0.123968
APCDD1L	P1P2	0.0422718	0.0068254	0.103999	-0.0300044	0.54714	-0.0313957
APCS	P1P2	0.621027	-0.00685566	0.191948	0.00283399	0.474654	-0.0270356
APEH	P1P2	0.146224	-0.0179465	0.175348	0.0366113	0.878496	-0.0148481
APEX1	P1P2	0.158354	-0.0139867	0.10809	0.011422	0.30206	-0.0597899
APEX2	P1P2	0.00809363	-0.0403465	0.0162072	0.0758445	0.37094	0.0406914
APH1A	P1P2	0.365587	-0.0236401	0.189578	0.0340164	0.80143	-0.00265729
APH1B	P1P2	0.033792	-0.0302809	0.631166	-0.012303	0.0468463	-0.174977
API5	P1P2	2.8e-06	-0.030019	0.0128959	-0.0301618	7e-07	-0.212997
APIP	P1P2	0.102543	0.00968995	0.134457	-0.0346432	0.521689	-0.0218778
APITD1	P1P2	0.113549	-0.0198915	0.726626	-0.0147901	0.1602	-0.0840513
APITD1-CORT	P1P2	0.113549	-0.0198915	0.726626	-0.0147901	0.1602	-0.0840513
APLF	P1P2	0.630279	-0.0068721	0.863691	-0.0182701	0.699062	-0.0209227
APLN	P1P2	0.587825	0.00399988	0.671866	-0.0136805	0.994081	-0.0486049
APLNR	P1P2	0.122346	-0.0352996	0.766539	0.0223986	0.941443	-0.0848685
APLP1	P1P2	0.335495	0.00721041	0.625792	-0.0364972	0.826943	-0.016417
APLP2	P1P2	0.169153	-0.00869597	0.0423871	-0.0385821	0.12905	-0.190729
APMAP	P1P2	0.730802	-0.00789612	0.804376	-0.0168213	0.992688	-0.0130558
APOA1	P1P2	0.325972	0.0184858	0.505669	-0.0153748	0.450554	0.0341936
APOA1BP	P1P2	0.268898	0.00316863	0.238155	0.00468256	0.347914	0.0259866
APOA2	P1P2	0.996874	0.00308403	0.551374	0.0235833	0.41774	0.0311334
APOA4	P1P2	0.404797	0.00733738	0.502323	-0.030683	0.954414	-0.0319181
APOA5	P1P2	0.67951	0.00803314	0.28457	0.0154491	0.35954	0.0829287
APOB	P1P2	0.653973	0.00234707	0.56429	0.00975131	0.574775	0.0343069
APOBEC1	P1P2	0.347127	0.00994708	0.572188	-0.0057413	0.22193	0.0416813
APOBEC2	P1P2	0.0277839	-0.0510003	0.383326	0.0393655	0.629875	-0.225147
APOBEC3A	P1P2	0.776423	-0.0783895	0.457768	-0.0326147	0.796037	-0.283641
APOBEC3A_B	P1P2	0.776423	-0.0783895	0.457768	-0.0326147	0.796037	-0.283641
APOBEC3B	P1P2	0.447459	-0.0280774	0.494746	0.0157402	0.124422	-0.134186
APOBEC3C	P1P2	0.0926277	0.0132115	0.215662	-0.0385275	0.999884	-0.113188
APOBEC3D	P1P2	0.0926277	0.0132115	0.215662	-0.0385275	0.999884	-0.113188
APOBEC3F	P1P2	0.210509	-0.00339495	0.57298	-0.0378964	0.836247	-0.193773
APOBEC3G	P1P2	0.858227	0.00376192	0.901381	0.0192364	0.540383	0.043529
APOBEC3H	P1P2	0.714712	-0.00739626	0.0668278	0.0313791	0.017116	0.0847917
APOBEC4	P1P2	0.807508	-0.0235899	0.78685	0.0204989	0.913474	-0.0355123
APOBR	P1	0.552163	-0.00884237	0.831075	-0.0182455	0.90425	-0.0719946
APOBR	P2	0.125967	-0.0114995	0.370898	0.0269927	0.980852	-0.0697233
APOC1	P1P2	0.152863	0.021059	0.497142	0.0135625	0.0328175	0.103515
APOC2	P1P2	0.144779	0.00388754	0.384917	-0.025792	0.930337	-0.0280051
APOC3	P1P2	0.963541	0.0142722	0.694528	-0.0164372	0.88768	-0.0456389
APOC4	P1P2	0.942044	-0.00608565	0.926098	0.00800049	0.959513	-0.039664
APOD	P1P2	0.362367	0.0184343	0.103875	0.0235855	0.0299778	0.130086
APOE	P1P2	0.228594	-0.0341471	0.377002	0.0238528	0.993617	-0.148113
APOF	P1P2	0.14695	-0.0274542	0.0862598	0.038694	0.427501	-0.0680408
APOH	P1	0.831195	-0.014643	0.485408	0.0229721	0.304931	0.0255546
APOH	P2	0.139574	0.0182382	0.670592	0.0075164	0.129786	0.0694327
APOL1	P1P2	0.836632	-0.0337455	0.374961	0.0188472	0.684975	-0.0309252
APOL2	P1P2	0.76865	-0.0120493	0.854085	0.0210771	0.726468	0.0524225
APOL3	P1P2	0.321702	0.0180355	0.640097	-0.00194575	0.530804	0.0367791
APOL4	P1P2	0.890469	-0.00909433	0.643433	-0.0102769	0.522635	-0.0624188
APOL5	ENST00000249044.2	0.181251	0.00394889	0.456386	0.00853494	0.0884273	0.0904792
APOL6	P1P2	0.274977	-0.0306383	0.195543	0.0417625	0.839202	-0.00127015
APOLD1	P1P2	0.642912	0.00186382	0.107962	0.0259603	0.0513307	0.0522906
APOM	P1P2	0.85094	-0.017412	0.121479	0.0111443	0.228831	-0.123851
APOO	P1P2	0.842985	-0.00954712	0.0854096	-0.0354474	0.0435972	-0.125154
APOOL	P1P2	0.00731627	-0.0720283	5.17e-05	0.0872083	0.293154	0.0424592
APOPT1	P1P2	0.705419	-0.018341	0.538605	0.0249695	0.45581	-0.0607359
APP	P1P2	0.213271	-0.0143824	0.388431	-0.0663579	0.0962493	-0.294851
APPBP2	P1P2	0.0383424	0.0242117	0.0898394	-0.00506735	0.543467	-0.0308888
APPL1	P1P2	0.711681	0.00420033	0.412247	0.028342	0.429877	0.0333309
APPL2	P1P2	0.468555	0.00863556	0.523709	-0.000751376	0.970876	-0.0035857
APRT	P1P2	0.601896	-0.0061719	0.619205	0.0113521	0.739828	0.049496
APTX	P1	0.883821	-0.0148524	0.581934	-0.0128392	0.961599	-0.0306797
APTX	P2	0.819444	0.00332839	0.0623638	0.0591852	0.00661056	0.132606
AQP1	ENST00000509504.1	0.787343	0.0066511	0.760321	0.00603624	0.856293	-0.0173452
AQP10	P1P2	0.594238	-0.0151384	0.0377591	0.0386944	0.362293	0.114588
AQP11	P1P2	0.78779	0.00613551	0.286541	-0.0166216	0.335508	0.0317387
AQP12A	P1P2	0.811557	-0.0072162	0.837895	0.0104213	0.4436	-0.00964692
AQP12B	P1P2	0.542503	-0.045705	0.0638097	-0.0405932	0.498153	-0.357819
AQP2	P1P2	0.90914	0.00625515	0.407739	-0.0294451	0.391414	-0.0534703
AQP3	P1	0.988769	-0.00651267	0.105182	-0.030974	0.0414031	-0.0879146
AQP3	P2	0.213805	0.0286619	0.128937	-0.0371514	0.552161	-0.0155836
AQP4	P1P2	0.492018	0.00308047	0.17937	0.0335074	0.0238945	0.0723899
AQP5	P1P2	0.144939	-0.00983537	0.590348	0.00620185	0.983173	-0.0820413
AQP6	P1P2	0.173789	0.0060711	0.616743	-0.00488632	0.660983	0.0560205
AQP7	P1P2	0.0988116	-0.0101379	0.263996	0.021683	0.794242	0.0252617
AQP8	P1P2	0.503796	0.0144195	0.0134114	0.00430391	0.059039	0.0785096
AQP9	P1P2	0.484732	0.00765066	0.526747	0.0102355	0.120966	0.0375738
AQPEP	P1P2	0.336661	-0.0124042	0.0485058	0.0310554	0.490069	0.0622504
AQR	P1P2	3.5e-07	-0.390555	3.19e-05	-0.163963	5.45e-08	-1.49251
AR	P1P2	0.825993	-0.000971364	0.767206	0.00639708	0.586332	0.0375395
ARAF	P1P2	0.0170028	-0.0366938	0.691304	0.0121393	0.0593129	-0.141684
ARAP1	P1	0.879861	-0.00263707	0.412976	0.0306612	0.415753	0.0878668
ARAP1	P2	0.0107173	-0.0381696	0.0374914	0.0148307	0.541731	-0.0712891
ARAP2	P1P2	0.397634	-0.00901367	0.316502	-0.0300562	0.222922	-0.0762766
ARAP3	P1P2	0.235509	0.0288808	0.0373315	-0.0360419	0.405643	-0.0605196
ARC	P1P2	0.417832	-0.00591507	0.315622	-0.0141203	0.986909	-0.0728053
ARCN1	P1P2	4.87e-08	-0.304387	0.000550056	-0.244818	4.64e-08	-1.71218
AREG	P1P2	0.183727	0.00886654	0.675268	-0.0139129	0.107954	0.0259782
AREL1	P1P2	0.291377	-0.0429255	0.0733571	0.0167727	0.517162	-0.0861056
ARF1	P1P2	0.951748	0.0098664	0.525797	-0.0136256	0.593961	-0.0206816
ARF3	P1P2	0.812682	0.0084788	0.220669	-0.0105606	0.231202	-0.0463531
ARF4	P1P2	0.10626	0.0341552	0.428707	-0.0394949	0.704748	0.0911571
ARF5	P1	0.296718	-0.0305746	0.763872	-0.0327367	0.748411	-0.324349
ARF5	P2	0.698532	0.00495471	0.39116	-0.0259721	0.672407	-0.0224265
ARF6	P1	0.625543	-0.00940474	0.0388738	-0.0297687	0.0551278	-0.201727
ARF6	P2	0.76267	-0.0082172	0.229802	0.00660496	0.373747	0.00494497
ARFGAP1	P1P2	0.743058	0.0273236	0.708556	-0.0125072	0.860633	0.145495
ARFGAP2	P1P2	0.974417	-0.00335896	0.0901154	-0.0136505	0.0665553	-0.0554641
ARFGAP3	P1P2	0.414688	-0.00129377	0.957149	0.0205751	0.708857	-0.0578657
ARFGEF1	P1P2	0.209138	-0.0401543	0.0658375	-0.0113948	0.0291726	-0.280944
ARFGEF2	P1P2	0.0876165	-0.0174715	0.234811	-0.0268092	0.00747018	-0.131358
ARFIP1	P1P2	0.0323347	-0.0277113	0.277294	0.0136169	0.558819	-0.0797428
ARFIP2	P1P2	0.497153	-0.00320465	0.97038	-0.0597981	0.835111	-0.182448
ARFRP1	P1P2	0.176096	-0.0204663	0.931421	-0.0165466	0.844891	-0.202822
ARG1	P1P2	0.290847	0.00560417	0.163156	0.00567209	0.0205193	0.0260602
ARG2	P1P2	0.344899	-0.0104631	0.0496791	0.0454541	0.0514699	0.0383059
ARGFX	P1P2	0.613028	-0.00289469	0.275816	0.00278189	0.486595	0.0238309
ARGLU1	P1P2	0.00137637	-0.0841453	5.05e-05	-0.130444	9.15e-07	-0.74804
ARHGAP1	P1P2	0.546357	-0.0747748	0.411085	0.0404516	0.983173	-0.109466
ARHGAP10	P1P2	0.275615	-0.0215657	0.42481	-0.0129954	0.477535	-0.112381
ARHGAP11A	P1P2	0.0126095	-0.0270968	5.42e-07	-0.167754	1.58e-07	-0.593279
ARHGAP11B	P1P2	0.686113	0.015913	0.0153006	-0.128588	0.122367	-0.424805
ARHGAP12	P1P2	0.176189	-0.020315	0.704881	0.0201937	0.786176	-0.0903809
ARHGAP15	P1P2	0.644369	0.0172685	0.236883	0.0271183	0.0358587	0.0798592
ARHGAP17	P1P2	0.703911	-0.00836009	0.0242364	-0.0693963	0.00498841	-0.214475
ARHGAP18	P1P2	0.998958	0.001896	0.187815	0.0107873	0.271669	0.0410632
ARHGAP19	P1P2	0.0330445	0.0209506	0.205476	-0.0419309	0.715362	0.000790623
ARHGAP20	P1P2	0.0947873	-0.0161179	0.875383	-0.0184411	0.0547966	-0.170589
ARHGAP21	P1P2	0.531022	0.0054648	0.0117703	-0.0991428	0.0091871	-0.303124
ARHGAP22	P1P2	0.724917	-0.0392873	0.708345	-0.00420026	0.879872	-0.112504
ARHGAP23	P1P2	0.919668	-0.00790417	0.934663	0.00688074	0.714494	0.0406953
ARHGAP24	P1P2	0.290847	-0.0142337	0.0115578	0.0257974	0.0770533	0.074829
ARHGAP25	P1P2	0.625543	0.00247309	0.139143	0.0149576	0.0569228	0.0900067
ARHGAP26	P1P2	0.037007	-0.0398814	0.366246	-0.0306176	0.0394144	-0.294624
ARHGAP27	P1	0.322553	-0.0191345	0.361782	0.0154981	0.983869	0.000115763
ARHGAP27	P2	0.213271	-0.0119337	0.624761	-0.0212378	0.0823504	-0.0970764
ARHGAP28	P1P2	0.729056	-0.0049806	0.961094	-0.0149373	0.911859	-0.0503846
ARHGAP29	P1P2	0.85094	-0.00163258	0.27936	-0.000472325	0.453177	0.0690594
ARHGAP30	P1P2	0.555078	-0.00651796	0.647405	-0.0323109	0.265251	-0.101553
ARHGAP31	P1P2	0.601051	0.00924799	0.154414	-0.0237323	0.535876	-0.0306598
ARHGAP32	ENST00000310343.9	0.334622	-0.019419	0.0608248	0.0123426	0.118339	-0.0214482
ARHGAP33	P1P2	0.807508	-0.0191399	0.00881517	-0.0771732	0.0280307	-0.361034
ARHGAP35	ENST00000404338.3	0.344899	-0.00458392	0.0411873	0.013631	0.0636336	0.0400558
ARHGAP36	P1P2	0.0302949	-0.0255213	0.0315626	0.0265856	0.900541	0.00714866
ARHGAP39	P1P2	0.186809	-0.00740411	0.0142189	-0.0418203	0.000137024	-0.130405
ARHGAP4	P1	0.280631	-0.0156564	0.00846047	0.0476833	0.0765199	0.11795
ARHGAP4	P2	0.80324	0.0240626	0.922397	-0.00949876	0.393758	0.0248415
ARHGAP40	P1P2	0.0021564	-0.0672756	0.53113	0.0145933	0.012107	-0.237256
ARHGAP42	P1P2	0.363438	-0.101333	0.565778	-0.0134273	0.386538	-0.374143
ARHGAP44	P1P2	0.948975	-0.011673	0.337335	-0.00351014	0.386697	-0.0720408
ARHGAP5	P1P2	0.13903	-0.0142269	0.500655	0.0092491	0.680065	-0.0163635
ARHGAP6	P1P2	0.0543869	-0.0093036	0.782149	-0.0128575	0.339906	-0.12755
ARHGAP8	P1	0.975111	-0.0052551	0.745506	-0.0151327	0.661194	-0.0402758
ARHGAP8	P2	0.0795365	-0.0252386	0.740661	0.0138352	0.139719	-0.0969856
ARHGAP9	P1P2	0.841169	-0.00125382	0.774556	0.00202483	0.897801	0.0447173
ARHGDIA	P1P2	0.0477637	-0.0078968	0.596191	0.00207984	0.012177	-0.109389
ARHGDIB	P1P2	0.519102	-0.00666305	0.482861	0.00811635	0.692688	0.0270347
ARHGDIG	P1P2	0.0280732	0.0142189	0.943003	-0.0188736	0.0814307	0.0161338
ARHGEF1	P1	0.163204	0.0137772	0.0016034	-0.061928	0.0039157	-0.150887
ARHGEF1	P2	0.16373	0.0135094	0.174237	-0.0318576	0.683693	-0.0545327
ARHGEF10	P1P2	0.267894	-0.00110044	0.254527	-0.0350195	0.368147	-0.0371445
ARHGEF10L	P1P2	0.980898	-0.0202248	0.0267257	-0.0865653	0.0579921	-0.378902
ARHGEF11	P1P2	0.0374565	0.0260816	0.10252	-0.0232524	0.806606	-0.0251641
ARHGEF12	P1P2	0.26217	0.0051001	0.0461654	-0.0490998	0.181443	-0.113064
ARHGEF15	P1P2	0.321844	0.0051741	0.170301	-0.0402421	0.330857	-0.10281
ARHGEF16	P1P2	0.782658	-0.0296495	0.530176	0.0105358	0.909783	-0.104542
ARHGEF17	P1P2	0.678234	0.00116236	0.851801	0.0182865	0.732153	0.0158568
ARHGEF18	P1P2	0.288731	0.000878242	0.116585	-0.0343855	0.240747	-0.10723
ARHGEF19	P1P2	0.44937	-0.00171038	0.701208	-0.0132341	0.510597	-0.066995
ARHGEF2	P1P2	0.960072	-0.00200917	0.0814631	0.051031	0.0198472	0.11637
ARHGEF25	P1P2	0.987843	-0.0065441	0.719207	-0.0328832	0.771226	-0.124195
ARHGEF26	P1P2	0.668488	0.01627	0.176091	-0.00877339	0.307544	-0.0243081
ARHGEF28	P1P2	0.314388	-0.00255757	0.164213	-0.00735787	0.34687	-0.0455586
ARHGEF3	P1P2	0.515347	0.0080203	0.99849	-0.0237142	0.339464	-0.0262205
ARHGEF33	ENST00000398800.4	0.428096	0.00976497	0.688085	0.0107406	0.252491	0.0325337
ARHGEF35	ENST00000378115.2	0.290052	-0.017602	0.497327	-0.00759841	0.198952	-0.159963
ARHGEF35	ENST00000543357.1	0.236991	-0.0125515	0.40674	0.0119851	0.815633	-0.0287947
ARHGEF37	P1	0.620003	0.00635998	0.485225	0.0164948	0.114081	0.070356
ARHGEF37	P2	0.362367	0.0119414	0.0635599	-0.0618042	0.193017	-0.191201
ARHGEF38	P1P2	0.929811	-0.00346996	0.78282	-0.0272995	0.476093	-0.0692975
ARHGEF39	P1P2	0.799202	-0.0112912	0.853399	0.00977441	0.390379	0.0470965
ARHGEF4	P1P2	0.26106	-0.00672965	0.326308	-0.0350722	0.0461425	-0.109368
ARHGEF40	P1P2	0.0171916	-0.0329597	0.231047	0.018208	0.444639	-0.0778177
ARHGEF5	P1P2	0.563474	0.0111019	0.047064	-0.0403015	0.241097	-0.128281
ARHGEF6	P1P2	0.890975	0.00506973	0.348983	0.00999951	0.434084	0.0275684
ARHGEF7	ENST00000370623.3	0.561321	-0.00201524	0.0997919	-0.0398424	0.113682	-0.139222
ARHGEF9	P1P2	0.383213	0.0197527	0.801585	-0.0284825	0.217324	0.00884649
ARID1A	P1P2	0.0124557	0.0235292	0.00022172	-0.0624492	0.03502	-0.172374
ARID1B	P1	0.367436	-0.0448153	0.202881	-0.0623874	0.202433	-0.408746
ARID1B	P2	0.922663	0.0058128	0.273321	-0.0470065	0.234965	-0.119687
ARID2	P1P2	0.00555038	-0.0477987	0.0782065	-0.0115236	0.000139629	-0.179545
ARID3A	P1P2	0.041425	-0.0377657	0.166075	0.0289274	0.0263114	-0.00189125
ARID3B	P1P2	0.119287	-0.0461178	0.0676551	-0.0655306	0.34672	-0.347524
ARID3C	P1P2	0.886112	0.0029465	0.861402	0.0138365	0.613639	-0.0228409
ARID4A	P1P2	0.977194	-0.00276688	0.263125	-0.0601108	0.141443	-0.17041
ARID4B	P1P2	0.221275	-0.0386913	0.0115291	-0.040583	0.000814786	-0.206311
ARID5A	P1P2	0.772867	0.00729986	0.158634	-0.0379717	0.315612	-0.0945429
ARID5B	ENST00000279873.7	0.171596	-0.00693318	0.0494425	-0.0491568	0.00507469	-0.182382
ARIH1	P1P2	0.00535552	-0.0574577	0.621878	-0.0019494	0.010989	-0.235345
ARIH2	P1P2	0.244802	-0.0114306	0.000390096	-0.131024	0.0011913	-0.523868
ARIH2OS	P1P2	0.0070663	0.000197579	0.024886	-0.0130798	0.446027	-0.0369486
ARL1	P1P2	0.00107404	-0.0662376	0.415742	-0.0761542	0.00624256	-0.532622
ARL10	P1P2	0.29404	0.00536707	0.44676	-0.0228773	0.420923	-0.0105245
ARL11	P1P2	0.331144	0.00779684	0.524088	0.0131891	0.121665	0.0886143
ARL13A	P1P2	0.684407	-0.00995177	0.00624816	0.0386277	0.00375941	0.10539
ARL13B	P1P2	0.637722	-0.00595671	0.309103	-0.030015	0.094803	-0.0925875
ARL14	P1P2	0.718397	0.00138855	0.0102235	0.0300359	0.00136077	0.105384
ARL14EP	P1P2	0.952904	-0.00812961	0.666776	0.0167985	0.509103	-0.0135023
ARL14EPL	ENST00000601302.2	0.183345	0.0207944	0.382056	0.032633	0.0179732	0.104164
ARL15	P1P2	0.0174508	0.0210518	0.000113633	-0.0606067	0.00206744	-0.146028
ARL16	P1P2	0.27294	0.0100141	0.599224	-0.0277263	0.984333	-0.0263521
ARL17A	ENST00000329240.4,ENST00000336125.5,ENST00000445552.2	0.435748	0.00787115	0.359793	-0.00642874	0.688399	0.00121959
ARL17B	ENST00000434041.2,ENST00000450673.3,ENST00000570618.1	0.435748	0.00787115	0.359793	-0.00642874	0.688399	0.00121959
ARL2	P1P2	0.00118842	-0.115187	6.2e-05	-0.10466	1.02e-05	-0.818109
ARL2BP	P1P2	0.962847	-0.00640554	0.826762	-0.0148046	0.466958	-0.040897
ARL3	P1P2	0.675764	-0.00937545	0.18621	-0.0640226	0.528828	-0.175207
ARL4A	P1P2	0.741961	-0.0160225	0.0241083	0.049967	0.0174986	0.0942193
ARL4C	P1P2	0.144939	0.00850142	0.0314651	-0.0532111	0.150145	-0.147319
ARL4D	P1P2	0.876495	-0.00480018	0.706829	0.0134464	0.759682	-0.00996657
ARL5A	P1P2	0.956834	-0.00407702	0.259785	-0.0766726	0.194513	-0.256298
ARL5B	P1P2	0.780875	-0.0121771	0.0185373	0.0592645	0.0163858	0.150821
ARL5C	P1P2	0.329414	-0.0041489	0.87653	0.00456557	0.527566	-0.0269969
ARL6	P1P2	0.268396	-0.0200475	0.0154362	0.0328212	0.178608	0.100339
ARL6IP1	P1	0.283878	-0.0311901	0.567443	-0.0246123	0.901255	-0.143232
ARL6IP1	P2	0.930964	0.00327061	0.0294979	0.0324707	0.0242773	0.111897
ARL6IP4	P1P2	0.164258	-0.0216666	0.839716	0.0108993	0.118544	-0.101186
ARL6IP5	P1P2	0.905167	-0.00797545	0.42127	0.0099769	0.399756	0.0245799
ARL6IP6	P1P2	0.287809	-0.0356399	0.123028	0.049068	0.693332	0.0368104
ARL8A	P1P2	0.416184	-0.0132566	0.980135	-0.0834666	0.991064	-0.284966
ARL8B	P1P2	0.31369	0.00230515	0.00244695	-0.0407019	0.00645539	-0.0990554
ARL9	P1P2	0.8389	0.00273002	0.497881	-0.0476608	0.606912	-0.113132
ARMC1	P1P2	0.16016	-0.0326521	0.195644	0.00443164	0.910475	-0.150277
ARMC10	P1P2	0.0163952	0.0185302	0.172398	-0.0376666	0.679639	-0.0371934
ARMC12	P1P2	0.986223	-0.0350462	0.212013	0.0408867	0.562542	0.10909
ARMC2	P1P2	0.498073	-0.00863289	0.430237	0.0131636	0.640036	0.011275
ARMC3	P1P2	0.925164	0.000493837	0.723689	0.0129086	0.723281	-0.0183548
ARMC4	P1P2	0.749431	-0.0134822	0.270272	-0.0452917	0.112294	-0.202814
ARMC5	P1P2	0.85276	-0.00386283	0.46204	-0.0557459	0.564507	-0.181132
ARMC6	P1P2	0.0382341	0.025389	0.0153498	-0.0439939	0.304519	-0.0827633
ARMC7	P1P2	0.13331	-0.0408839	0.000574641	-0.143892	0.00461422	-0.601506
ARMC8	P1P2	0.595646	-0.00884766	0.143554	0.0234359	0.182968	0.0388015
ARMC9	P1P2	0.860278	0.0133073	0.454979	-0.0127404	0.703668	-0.0325081
ARMCX1	P1P2	0.464824	-0.0196984	0.547295	-0.0239949	0.565294	-0.0552323
ARMCX2	P1P2	0.826835	-0.00601219	0.0197185	0.0447468	0.0192089	0.135401
ARMCX3	P1P2	0.347127	-0.0194158	0.834256	-0.0518812	0.237035	-0.0922671
ARMCX4	P1P2	0.347573	-0.0413697	0.707912	-0.0218196	0.293957	-0.238034
ARMCX5	P1P2	0.364665	-0.00118133	0.926098	-0.00487194	0.62719	-0.00658647
ARMCX5-GPRASP2	P1P2	0.364665	-0.00118133	0.926098	-0.00487194	0.62719	-0.00658647
ARMCX6	P1P2	0.545006	-0.0112187	0.26964	0.0149823	0.429197	0.0285639
ARMS2	P1P2	0.831366	-0.0124982	0.0375905	0.0413589	0.0177745	0.0686766
ARNT	P1P2	0.594238	-0.0114655	0.947176	0.00898412	0.34687	-0.0325925
ARNT2	P1P2	0.095247	0.0187879	0.0576875	-0.0123293	0.609558	0.0469977
ARNTL	P1P2	0.980666	0.00947388	0.0845136	-0.0485445	0.0422516	-0.124802
ARNTL2	P1P2	0.461816	-0.0111513	0.158721	-0.0477017	0.0515745	-0.163778
ARPC1A	P1P2	0.399417	0.0040166	0.645941	0.0107532	0.749955	0.0219529
ARPC1B	P1P2	0.841169	-0.0518147	0.0955479	-0.0811107	0.180021	-0.507495
ARPC2	P1	0.527223	-0.0135513	0.41641	0.0445182	0.596985	0.10434
ARPC2	P2	0.811107	-0.00349146	0.0258789	0.0260361	0.0226042	0.0791425
ARPC3	P1	0.52042	0.00868671	0.209042	0.0329895	0.359083	0.0545438
ARPC3	P2	0.651998	0.00571756	0.0320516	0.0372726	0.0224378	0.111411
ARPC4	P1P2	0.273957	0.00744679	0.0232277	0.0482324	0.00268112	0.204003
ARPC4-TTLL3	P1	0.0349027	0.0223595	0.804151	-0.000820729	0.0604194	0.0446153
ARPC4-TTLL3	P2	0.416683	-0.00583929	0.436735	-0.0533671	0.842387	-0.209168
ARPC5	P1P2	0.143186	-0.0322747	0.209388	-8.45e-05	0.731277	-0.0892026
ARPC5L	P1	0.0609947	-0.0217628	0.75611	-0.0173606	0.0876687	-0.160939
ARPC5L	P2	0.401043	0.000612283	0.762318	-0.00251459	0.398617	0.0613522
ARPP19	P1P2	0.70844	0.0168353	0.238619	0.00695604	0.331726	0.130229
ARPP21	ENST00000187397.4	0.60129	-0.00481712	0.0199012	0.0338585	0.0511225	0.100258
ARR3	P1P2	0.668066	0.00545736	0.219574	0.0225789	0.0647218	0.0700455
ARRB1	P1P2	0.555272	-0.00986438	0.994539	-0.00445678	0.440318	-0.0370066
ARRB2	P1P2	0.196785	-0.0601588	0.0436467	-0.0587441	0.0184302	-0.440336
ARRDC1	P1P2	0.28597	-0.0694474	0.0323978	-0.0299831	0.00476765	-0.126057
ARRDC2	P1	0.469803	-0.0100964	0.729689	0.0170565	0.407288	-0.0450859
ARRDC2	P2	0.0276811	0.0114767	0.0239081	-0.0159701	0.569433	-0.103192
ARRDC3	P1P2	0.000592066	0.0277861	0.0823842	-0.0175379	0.166081	0.0312041
ARRDC4	P1P2	0.499546	-0.0225145	0.985246	0.0123578	0.579942	-0.0313582
ARRDC5	P1P2	0.607364	-0.000725775	0.0970635	0.0326307	0.0830716	0.080922
ARSA	P1P2	0.740426	-0.00765712	0.564683	0.014887	0.31899	-0.0312006
ARSB	P1P2	0.833233	-0.00590929	0.460269	0.0268487	0.265251	0.100354
ARSD	P1P2	0.251578	-0.0130537	0.797848	-0.000865825	0.582135	-0.111928
ARSE	P1P2	0.0485526	-0.0147474	0.101665	0.030014	0.538652	0.00670572
ARSF	P1P2	0.559757	0.00423149	0.192544	0.00917877	0.116161	0.0972242
ARSG	ENST00000448504.2	0.0986338	-0.0187147	0.494194	-0.00728042	0.304656	-0.014346
ARSH	ENST00000381130.2	0.83958	-0.0107692	0.768096	-0.0395588	0.442735	-0.184507
ARSI	P1P2	0.343271	-0.0118778	0.436391	-0.0165065	0.183927	-0.149587
ARSJ	P1P2	0.898732	0.00833444	0.325305	-0.0337439	0.585731	-0.0670063
ARSK	P1P2	0.0268911	-0.0297464	0.00328754	0.0348995	0.2216	0.0143666
ART1	P1P2	0.279855	0.00293681	0.159324	-0.0398087	0.766114	-0.0773296
ART3	P1	0.42979	-0.0105081	0.0235658	0.000778666	0.0126977	-0.0653243
ART3	P2	0.0622463	-0.0165774	0.141099	0.0392871	0.877119	0.0527475
ART4	P1P2	0.19259	0.0194314	0.263498	0.0347403	0.00776705	0.107971
ART5	P1P2	0.115616	-0.0221239	0.268253	0.0136496	0.690542	-0.0374039
ARTN	P1	0.647077	0.0149126	0.35629	-0.0152244	0.555497	-0.0374441
ARTN	P2	0.67781	-0.0144859	0.948335	-0.0132438	0.251648	-0.0328218
ARV1	P1P2	0.0937593	-0.016664	0.367328	-0.00243698	0.742026	-0.0707804
ARVCF	P1	0.1804	0.0136146	0.530558	-0.053552	0.807282	-0.0389367
ARVCF	P2	0.830743	0.000323009	0.506041	0.0038514	0.393597	-0.0340464
ARX	P1	0.678447	-0.00245005	0.323589	0.0146821	0.339023	0.0813411
ARX	P2	0.206102	-0.0154962	0.992913	0.0296749	0.741146	-0.0961939
AS3MT	P1P2	0.331867	-0.00606405	0.672716	0.00520029	0.462339	-0.0783972
ASAH1	P1P2	0.0151276	-0.023565	0.242118	0.0164882	0.862919	-0.0659648
ASAH2	ENST00000395526.4	0.614077	0.000423477	0.0600672	0.0376292	0.0150312	0.119757
ASAH2B	P1P2	0.32683	-0.0256885	0.776341	0.0233495	0.780142	-0.118701
ASAP1	P1P2	0.104822	-0.031467	0.835848	-0.0270054	0.0561691	-0.18846
ASAP2	P1P2	0.251818	0.010386	0.0296722	-0.0382236	0.278449	-0.123035
ASAP3	P1P2	0.862274	0.00836363	0.137814	0.0234467	0.0294072	0.051553
ASB1	P1P2	0.853443	0.00906832	0.595787	-0.0220812	0.963454	-0.0547949
ASB10	P1P2	0.393437	-0.00631515	0.834938	-0.0117945	0.0961911	-0.0212759
ASB11	P1	0.424552	0.00360529	0.0375983	0.0263441	0.00315645	0.0913036
ASB11	P2	0.383381	-0.00619088	0.149383	0.00959083	0.448984	0.0423505
ASB12	ENST00000362002.2	0.582836	-0.0255199	0.489607	-0.00938276	0.913244	-0.198738
ASB12	ENST00000396130.2	0.575749	-0.0068027	0.35247	0.023422	0.508759	0.0622072
ASB13	P1P2	0.287414	-0.00179073	0.110215	0.00923493	0.229056	0.0845834
ASB14	P1P2	0.386079	-0.00400274	0.694958	0.00687707	0.327684	0.0297993
ASB15	P1P2	0.522682	-0.00840775	0.0898946	0.0494172	0.117996	0.139862
ASB16	P1P2	0.320428	-0.00659944	0.807307	0.0106502	0.320972	-0.0263812
ASB17	P1P2	0.658377	0.00172298	0.0461017	0.0131426	0.0100479	0.0527597
ASB18	P1P2	0.590827	-0.0122136	0.190169	0.0331393	0.520556	0.0298138
ASB2	P1P2	0.539621	-0.0038609	0.40646	-0.00442817	0.863834	0.0326036
ASB3	P1P2	0.227139	0.00878354	0.274087	-0.0439744	0.831933	-0.0770137
ASB4	P1P2	0.0312716	0.0185707	0.417412	0.00781001	0.00502458	0.0864242
ASB5	P1P2	0.52731	-0.00838382	0.343481	0.0158423	0.634629	0.020111
ASB6	P1P2	0.777981	-0.0191278	0.000243769	-0.0657571	0.00128577	-0.293772
ASB7	P1P2	0.00410265	-0.0396633	0.00013866	0.0677384	0.0277204	0.127048
ASB8	P1P2	0.975111	-0.0185436	0.712032	-0.0489589	0.244147	-0.286371
ASB9	P1P2	0.142316	0.0051437	0.578743	0.00574625	0.706477	0.00783068
ASCC1	P1P2	0.430129	-0.0279987	0.376845	0.0410321	0.675168	0.0500847
ASCC2	P1P2	0.311041	-0.0230938	0.00144512	-0.217966	0.000165447	-0.753619
ASCC3	P1P2	4.28e-05	-0.15263	0.00737288	-0.329137	0.000900838	-1.52747
ASCL1	P1P2	0.0867585	-0.016872	0.247792	0.0333537	0.547527	-0.0438917
ASCL2	P1P2	0.586426	0.0131803	0.606123	0.00665401	0.805705	0.0793186
ASCL3	P1P2	0.630485	0.00839442	0.144113	-0.0145416	0.123923	-0.00514061
ASCL4	ENST00000342331.4	0.0534116	0.0065129	0.553906	-0.0324494	0.671134	0.0723653
ASCL5	P1P2	0.538471	-0.00688958	0.284832	-0.0082191	0.561365	0.0110247
ASF1A	P1P2	0.0717979	-0.0318004	0.000132582	0.0154382	0.00242409	-0.0109181
ASF1B	P1P2	0.443305	-0.0197702	0.247196	-0.0045473	0.148014	-0.116682
ASGR1	P1P2	0.0960559	-0.0263635	0.211374	0.023335	0.995009	-0.0304388
ASGR2	P1P2	0.0359417	-0.0513398	0.345016	-0.00653948	0.897571	-0.264214
ASH1L	P1P2	0.362367	-0.00722147	0.314116	0.0136988	0.129344	0.042506
ASH2L	P1P2	0.115482	-0.0200626	0.0093801	-0.0563725	0.00889491	-0.446406
ASIC1	P1P2	0.103894	-0.102911	0.123445	-0.0553254	0.00575833	-0.330232
ASIC2	ENST00000359872.6	0.106385	-0.019746	0.197359	0.0245838	0.755477	0.0060128
ASIC3	P1P2	0.334477	-0.0325642	0.6853	-0.0396686	0.0473963	-0.167309
ASIC4	P1P2	0.437802	-0.0281979	0.385236	-0.0322081	0.360151	-0.235112
ASIC5	P1P2	0.0418904	-0.0218737	0.00350385	0.0323145	0.199971	0.0621734
ASIP	P1P2	0.0460279	0.00897109	0.501767	0.00916206	0.0971255	0.0667522
ASL	P1P2	0.310218	-0.00914127	0.450072	-0.0162088	0.406465	-0.0135162
ASMT	P1P2	0.951748	-0.00369514	0.427349	0.0507218	0.0962493	0.114363
ASMTL	P1P2	0.500653	-0.00782743	0.481953	0.0206487	0.490435	0.00111074
ASNA1	P1P2	4.82e-05	-0.0961254	7.63e-05	0.0544453	0.00034491	-0.249161
ASNS	P1P2	0.191404	-0.00992406	0.538028	0.0146377	0.584332	-0.0599182
ASNSD1	P1P2	0.997337	0.00997805	0.287992	-0.00898532	0.490801	-0.0344987
ASPA	P1P2	0.87055	-0.013451	0.249583	0.057037	0.0759414	0.0842903
ASPDH	P1P2	0.422367	-0.022843	0.774779	0.00728188	0.558819	-0.0366507
ASPG	P1	0.568384	-0.00808124	0.585533	-0.00930317	0.271542	-0.0547117
ASPG	P2	0.192788	0.00576502	0.522572	0.0171829	0.947463	0.0713294
ASPH	P1P2	0.502501	-0.00396205	0.682947	-0.0392119	0.906555	-0.13491
ASPHD1	P1P2	0.953829	-0.00319012	0.702072	0.0147882	0.935194	0.0394139
ASPHD2	P1P2	0.537513	-0.0315383	0.949494	0.0440407	0.902177	-0.0157534
ASPM	P1P2	0.0143466	-0.0834045	2.9e-07	-0.124201	5.81e-08	-0.661603
ASPN	P1P2	0.728184	-0.00736981	0.280656	0.0234597	0.35893	0.0445115
ASPRV1	ENST00000320256.4	0.969094	0.00105944	0.847921	-0.00702264	0.837383	-0.0336949
ASPSCR1	P1P2	0.840488	0.00559889	0.854999	-0.00925596	0.823545	0.0411195
ASRGL1	P1P2	0.980203	-0.0291044	0.778127	0.0105666	0.237612	-0.0374684
ASS1	P1P2	0.770869	-0.00974477	0.116517	-0.0263694	0.0308247	-0.12623
ASTE1	P1P2	0.204131	0.0228892	3.56e-06	-0.0808591	1.97e-06	-0.238135
ASTL	ENST00000342380.2	0.227586	-0.0399013	0.0654107	0.0315963	0.898492	-0.0566151
ASTN1	P1P2	0.455306	-0.0290957	0.684231	0.0487247	0.856978	0.0782554
ASTN2	P1P2	0.108349	-0.0338081	0.0764973	0.0358737	0.814726	0.0625251
ASUN	P1P2	0.000459816	-0.0682247	0.104932	-0.0583964	0.00795021	-0.390189
ASXL1	P1P2	0.547709	-0.00749954	0.00250465	-0.0455214	0.00450621	-0.190207
ASXL2	P1P2	0.696814	0.00169867	0.265243	-0.0144383	0.0787708	0.0304342
ASXL3	P1P2	0.953366	0.00918026	0.921472	0.0118648	0.66267	0.0207576
ASZ1	P1P2	0.378333	0.00834419	0.585934	-0.0302384	0.908861	-0.00319241
ATAD1	P1P2	0.41735	-0.0103662	0.136976	-0.0148409	0.0190157	-0.120781
ATAD2	P1P2	0.0115766	-0.0303428	0.00113554	0.0531243	0.223143	0.113908
ATAD2B	P1P2	0.659638	-0.0276553	0.084829	-0.0162424	0.00482856	-0.147485
ATAD3A	P1P2	0.000286988	-0.0383113	0.821774	-0.0334838	0.000142113	-0.203601
ATAD3B	P1	0.800481	0.00790541	0.103791	-0.0289892	0.0484826	-0.0937265
ATAD3C	P1P2	0.633582	-0.0338841	0.757661	0.00339044	0.34971	-0.126185
ATAD5	P1P2	0.000478706	-0.036503	0.980367	0.00681396	0.00317733	-0.185544
ATAT1	P1P2	0.0824669	-0.0247989	0.150207	0.0192203	0.977604	-0.0245226
ATCAY	P1P2	0.668277	-0.00671349	0.91916	0.00833749	0.682839	-0.00338941
ATE1	P1P2	0.230732	0.0268015	0.299235	-0.0348631	0.750837	0.0124967
ATF1	P1P2	0.226024	0.0167462	0.00373997	-0.014535	0.0146965	-0.0405752
ATF2	P1P2	0.432395	0.00904809	0.850356	0.00236098	0.446988	0.023014
ATF3	P1P2	0.899651	-0.013948	0.0978284	-0.0993724	0.104615	-0.407958
ATF4	P1P2	0.110665	0.0228468	0.352356	-0.0244284	0.694406	0.0470119
ATF5	P1P2	4.95e-08	-0.335002	0.918331	0.0212949	9.8e-08	-1.39821
ATF6	P1P2	0.967474	-0.00543527	0.628477	-0.00571412	0.612822	-0.0264121
ATF6B	P1P2	0.544814	-0.00525443	0.934431	0.0185985	0.968556	-0.0220383
ATF7	P1P2	0.38592	-0.0346346	0.00358657	0.0110425	0.100032	0.0284886
ATF7IP	P1	0.420523	-0.0262016	0.187133	0.0382111	0.677722	0.0516435
ATF7IP	P2	0.412367	-0.00870405	0.0377054	0.0490044	0.00473746	0.162792
ATF7IP2	P1P2	0.00223085	-0.0547263	0.784163	0.0668044	0.00174564	-0.145882
ATG10	P1P2	0.479126	0.00286611	0.150289	-0.0180714	0.140893	-0.0782574
ATG12	P1P2	0.620208	-0.00327118	0.627857	0.0203699	0.809987	0.020422
ATG13	P1P2	0.261923	-0.014334	0.924016	0.0134264	0.518104	-0.0855215
ATG14	P1P2	0.674414	0.00369371	0.398441	-0.0182871	0.330568	-0.0383413
ATG16L1	P1P2	0.0431631	-0.0294563	0.620438	-0.00585542	0.00807445	-0.0325281
ATG16L2	P1P2	0.748331	-0.0205441	0.658115	-0.014448	0.264005	-0.137687
ATG2A	P1P2	0.501457	0.00458651	0.960943	-0.00749889	0.575778	-0.0277187
ATG2B	P1P2	0.238964	-0.00998152	0.925635	-0.00705358	0.308648	-0.0342204
ATG3	P1P2	0.0304607	0.00691684	0.0488053	-0.0287791	0.490984	-0.00968354
ATG4A	P1P2	0.104017	-0.0173476	0.694743	0.0333074	0.597995	-0.0635806
ATG4B	P1P2	0.460228	-0.0421006	0.324732	0.0217753	0.660772	0.0238937
ATG4C	P1P2	0.0861725	-0.0251227	0.00311273	0.019765	0.0901258	0.0365366
ATG4D	P1P2	0.932349	0.00524865	0.158721	-0.0261372	0.337409	-0.148814
ATG5	P1P2	0.518914	-0.0270901	0.811595	0.0225215	0.724504	-0.0243879
ATG7	P1P2	0.649581	-0.00850306	0.0473885	-0.0394633	0.00525604	-0.146906
ATG9A	P1P2	0.00844059	0.016589	0.118703	-0.0200425	0.903329	0.0382466
ATG9B	P1P2	0.478586	0.0289544	0.599021	-0.056899	0.381928	0.0254804
ATHL1	P1P2	0.580051	-0.00513151	0.953901	-0.00869958	0.668802	-0.0184567
ATIC	P1P2	1.01e-05	-0.183532	0.000289152	0.0774991	0.00755488	-0.563352
ATL1	P1P2	0.847301	-0.0103406	0.52314	0.0141789	0.580939	-0.051737
ATL2	P1P2	0.0314772	-0.03519	0.0237995	-0.0766202	4.79e-05	-0.288137
ATL3	P1P2	0.586426	-0.00353899	0.0430731	-0.0575361	0.00226548	-0.169534
ATM	P1P2	0.466777	-0.0087217	0.219136	-0.00977278	0.426485	-0.0356442
ATMIN	P1P2	0.300632	-0.0163865	0.369499	-0.0210821	0.0326512	-0.0691332
ATN1	P1P2	0.770869	0.00346428	0.118565	-0.0308081	0.22171	-0.177064
ATOH1	P1P2	0.0538071	0.0120634	0.630959	-0.0147596	0.210055	0.0255651
ATOH7	P1P2	0.458994	-0.0214625	0.747932	0.0159304	0.417406	-0.0577785
ATOH8	P1P2	0.644369	-0.0410603	0.0424168	0.0256071	0.295969	0.0329098
ATOX1	P1P2	0.00652594	-0.0967792	0.309006	-0.0228988	0.162813	-0.536806
ATP10A	P1P2	0.0445915	-0.0238391	0.871941	-0.0448938	0.106306	-0.174352
ATP10B	P1P2	0.32483	-0.00980867	0.627857	0.00703296	0.622248	0.0775578
ATP10D	P1P2	0.505836	-0.0137524	0.358419	0.00546169	0.592351	-0.000465626
ATP11A	P1P2	0.99919	-0.0175223	0.355019	-0.0110339	0.316173	-0.0934094
ATP11B	P1P2	0.349364	-0.121891	0.600641	0.0197177	0.335216	-0.438699
ATP11C	ENST00000361648.2	0.600886	0.00427472	0.0223238	0.0263516	0.0442068	0.0926342
ATP12A	P1P2	0.711898	-0.0271359	0.984549	-0.0139199	0.379241	-0.168389
ATP13A1	P1P2	0.816287	-0.00107456	0.00016862	-0.0698628	1.82e-05	-0.203556
ATP13A2	P1P2	0.207564	-0.0112324	0.0300015	-0.0667902	0.00291824	-0.229899
ATP13A3	P1P2	0.380694	-0.00207732	4.35e-07	0.121607	9.93e-08	0.372565
ATP13A4	P1P2	0.492018	0.017988	0.39958	0.0260551	0.0640503	0.0840476
ATP13A5	P1P2	0.472124	-0.00914571	0.428877	-0.0410845	0.981084	-0.0894375
ATP1A1	P1P2	5.9e-08	-0.248544	0.0129043	-0.0363131	6.11e-08	-1.18404
ATP1A2	P1	0.916213	-0.00621717	0.225648	0.0172855	0.175899	0.0234928
ATP1A2	P2	0.283878	-0.0254974	0.0639767	0.0371246	0.389897	0.0144074
ATP1A3	P1P2	0.955349	0.00133104	0.588212	-0.0160157	0.252319	-0.0633933
ATP1A4	P1	0.059489	0.00435346	0.0693797	0.0107099	0.00226328	0.109469
ATP1A4	P2	0.650626	-5.75e-05	0.807307	0.00733644	0.603663	-0.0266953
ATP1B1	P1P2	0.962153	0.0134815	0.174699	-0.0730673	0.20419	-0.205509
ATP1B2	P1P2	0.823281	-0.00895977	0.822907	-0.00416732	0.438597	-0.0886472
ATP1B3	P1P2	0.577273	0.00102401	0.0141157	-0.0725909	0.0057995	-0.209798
ATP1B4	P1P2	0.253624	0.00617346	0.18279	0.0290112	0.00463526	0.0790806
ATP2A1	P1P2	0.831648	0.00257123	0.394548	0.00135289	0.488789	-0.028935
ATP2A2	P1P2	0.199313	-0.0017982	0.0337142	-0.0806484	0.0208708	-0.31078
ATP2A3	P1P2	0.882517	0.00621844	0.131181	-0.0214698	0.0796179	-0.095002
ATP2B1	P1P2	0.93581	-0.0209876	0.0139451	-0.0500022	0.000839941	-0.186704
ATP2B2	P1	0.876723	-0.0208261	0.94393	-0.00503928	0.540961	-0.0424776
ATP2B2	P2	0.638551	0.00532975	0.961094	0.0226587	0.680492	0.0746877
ATP2B3	P1P2	0.914831	-0.0764694	0.625762	0.03183	0.84808	-0.202703
ATP2B4	P1P2	0.335932	0.0165164	0.496404	0.0134786	0.096133	0.0951032
ATP2C1	P1P2	0.0740237	-0.0420889	0.148547	-0.0202217	0.00678095	-0.352478
ATP2C2	P1P2	0.345492	-0.0378326	0.129378	-0.00444106	0.0155583	-0.17415
ATP4A	P1	0.445206	-0.0111371	0.496404	-0.0300342	0.0768105	-0.0946036
ATP4A	P2	0.41835	-0.01305	0.46204	-0.0137051	0.546172	-0.119688
ATP4B	P1P2	0.646452	0.00177857	0.103751	-0.0303175	0.068608	-0.0742549
ATP5A1	P1	0.00014932	-0.0862172	8.33e-07	-0.103129	7.85e-08	-0.640612
ATP5A1	P2	0.827123	-0.0129691	0.166254	0.0543029	0.00981383	0.0809318
ATP5B	P1P2	3.03e-06	-0.193776	8.8e-06	-0.129061	3.94e-07	-1.02211
ATP5C1	P1P2	0.00277986	-0.126489	0.0716821	-0.050425	0.0001516	-0.626848
ATP5D	P1P2	0.193284	-0.0132211	0.091282	-0.039272	0.00654118	-0.141053
ATP5E	P1P2	0.192987	-0.19102	0.0446585	0.0173194	0.00403677	-0.713219
ATP5F1	P1P2	2.37e-05	-0.155219	0.000143544	-0.102173	1.54e-05	-0.826701
ATP5G1	P1P2	0.564651	-0.00786583	0.246958	0.0191752	0.337995	0.0400237
ATP5G2	P1P2	0.469499	-0.00376893	0.283876	0.015984	0.047573	0.107793
ATP5G3	P1P2	0.7094	-0.00276241	0.54662	-0.0117301	0.384335	-0.132529
ATP5H	P1P2	0.0235456	-0.0805981	0.0403277	-0.0433523	0.000915021	-0.429527
ATP5I	P1P2	0.00162175	-0.170236	0.00881002	-0.0475807	0.000717947	-0.582162
ATP5J	P1P2	0.581841	-0.0724262	0.551179	0.0382209	0.473037	-0.228524
ATP5J2	P1P2	8.77e-05	-0.0796697	4.53e-05	-0.119733	3.72e-05	-0.668733
ATP5J2-PTCD1	P1	8.77e-05	-0.0825383	9.77e-05	-0.119733	3.73e-05	-0.627429
ATP5J2-PTCD1	P2	0.00969248	-0.166982	0.0600275	-0.0712616	0.000269781	-0.632459
ATP5L	P1P2	0.00165593	-0.0485857	3.7e-06	-0.134326	1.58e-07	-0.541023
ATP5L2	ENST00000505920.1	0.729493	-0.0120381	0.366246	-0.00850712	0.809311	-0.0352886
ATP5O	P1P2	0.00259962	-0.101876	0.0663527	-0.0608348	0.00130283	-0.54939
ATP5S	P1P2	0.383856	-0.0135115	0.0238515	0.0622538	0.0186326	0.126482
ATP5SL	P1P2	0.65209	-0.0253611	0.692378	0.0288701	0.767002	-0.13563
ATP6AP1	P1P2	1.9e-07	-0.143257	2.26e-07	-0.271398	4.8e-08	-1.47409
ATP6AP1L	P1P2	0.332301	0.00967712	0.100212	0.0198156	0.00155846	0.0967925
ATP6AP2	P1P2	0.00015002	-0.056501	0.0566595	-0.17665	0.00418039	-0.767923
ATP6V0A1	P1P2	0.215844	0.00976653	0.561538	-0.0584031	0.691615	-0.135739
ATP6V0A2	P1P2	0.311743	-0.0124419	0.327314	-0.0128488	0.946074	-0.0549578
ATP6V0A4	P1	0.100483	-0.0195369	0.0123065	0.0345594	0.126358	0.0658237
ATP6V0A4	P2	0.589825	-0.00464228	0.367328	-0.000862195	0.663304	-0.0326359
ATP6V0B	P1P2	0.472303	-0.00838805	0.180505	-0.0719854	0.0200484	-0.22416
ATP6V0C	P1P2	0.00015774	-0.0888006	0.00158272	-0.0883037	9.5e-07	-0.593946
ATP6V0D1	P1P2	0.78913	-0.00165506	0.0472585	-0.0762724	0.13701	-0.329862
ATP6V0D2	P1P2	0.744814	-0.00514954	0.0937087	0.0343986	0.0984222	0.0987304
ATP6V0E1	P1P2	0.0897916	-0.0306475	0.85797	-0.0128263	0.0213093	-0.116629
ATP6V0E2	P1P2	0.738892	-0.0857448	0.664977	-0.00984307	0.71124	-0.324243
ATP6V1A	P1P2	0.000122412	-0.296822	6.58e-05	-0.164337	2.24e-07	-1.5501
ATP6V1B1	P1P2	0.603919	-0.0111336	0.161318	0.0380844	0.0589999	0.112227
ATP6V1B2	P1P2	7.61e-08	-0.220618	3.34e-06	-0.163195	5.35e-08	-1.38321
ATP6V1C1	P1P2	9.87e-07	-0.134024	0.812047	-0.0389987	1.97e-05	-0.730556
ATP6V1C2	P1P2	0.654602	0.00276	0.494746	-0.00938219	0.63505	0.00768257
ATP6V1D	P1P2	0.415186	0.00834532	0.0896191	-0.0394439	0.0199553	-0.139246
ATP6V1E1	P1P2	0.00524629	-0.0255268	0.975257	-0.0207253	0.0100479	-0.1763
ATP6V1E2	P1P2	0.809982	-0.0560298	0.343531	0.0861988	0.479702	-0.0506828
ATP6V1F	P1P2	0.755821	8.09e-05	0.139065	-0.0455727	0.0409987	-0.127952
ATP6V1G1	P1P2	0.000270673	-0.0786815	0.237808	0.017769	0.0336595	-0.353167
ATP6V1G2	P1P2	0.138334	0.0116309	0.568627	-0.00823614	0.0811259	0.017737
ATP6V1G3	P1P2	0.174157	-0.00919595	0.0394834	-0.00581675	0.135861	-0.0600813
ATP6V1H	P1P2	0.0699403	-0.00688467	0.244943	-0.0240051	0.0565826	-0.188299
ATP7A	P1P2	0.529311	-0.0236967	0.058304	0.039912	0.266251	0.057149
ATP7B	P1P2	0.815836	-0.0112451	0.298017	-0.0116441	0.625129	-0.0985277
ATP8A1	P1P2	0.469624	-0.0361846	0.363164	0.0456514	0.154815	-0.0645028
ATP8A2	P1P2	0.514036	0.00385612	0.0680499	-0.0252043	0.0552017	-0.120987
ATP8B1	P1P2	0.152696	0.0100425	0.307443	-0.013067	0.867724	-0.0261336
ATP8B2	P1	0.159384	0.00892095	0.283523	-0.0448375	0.980156	-0.0736418
ATP8B2	P2	0.163292	-0.0889721	0.630118	-0.0508491	0.340495	-0.48793
ATP8B3	P1P2	0.0142889	0.00538633	0.400396	0.00359138	0.113682	0.0782069
ATP8B4	P1P2	0.758911	-0.00913756	0.0485058	0.0398764	0.0256112	0.0864539
ATP9A	P1P2	0.360765	0.00654093	0.418782	-0.0162713	0.99376	-0.0605673
ATP9B	P1P2	0.593636	0.0230652	0.670592	-0.0177715	0.454229	-0.0295912
ATPAF1	P1P2	0.307184	-0.010685	0.876071	-0.0179617	0.114414	-0.0976609
ATPAF2	P1P2	0.998726	0.00724023	0.95019	-0.0175924	0.731277	-0.0085856
ATPIF1	P1P2	0.41635	-0.0124617	0.119669	-0.0430534	0.659718	-0.243876
ATR	P1P2	2.49e-06	-0.177554	0.000235304	-0.197367	1.93e-07	-1.28387
ATRAID	P1P2	0.444169	-0.00667442	0.260895	0.0295359	0.593559	0.0449927
ATRIP	P1P2	0.00968432	-0.0816026	0.859114	-0.035971	0.0222104	-0.463817
ATRN	P1P2	0.793602	0.00595537	0.290377	-0.0399366	0.127881	-0.0604681
ATRNL1	P1P2	0.5745	-0.00847963	0.0134005	-0.0290196	0.0202513	-0.107111
ATRX	P1P2	0.0343806	-0.0260808	0.00144467	0.0520027	0.0219905	0.11123
ATXN1	P1P2	0.613669	-0.0100065	0.614285	-0.0106874	0.419581	-0.0221425
ATXN10	P1P2	2.1e-05	-0.155349	0.00152671	0.116785	0.00161065	-0.376507
ATXN1L	P1P2	0.790918	-0.0262435	0.214476	-0.0638138	0.239467	-0.329643
ATXN2	P1P2	0.656488	-0.0408873	0.0685351	-0.0447542	0.00612225	-0.219942
ATXN2L	P1P2	0.5001	-0.0116657	0.144514	-0.0707102	0.0145083	-0.232862
ATXN3	P1P2	0.354318	0.0123602	0.965737	-0.0331042	0.578748	-0.0044713
ATXN3L	P1P2	0.929119	-0.057808	0.00836823	0.0297892	0.0429947	-0.0124522
ATXN7	ENST00000398590.3	0.793155	-0.034315	0.0478131	-0.0670348	0.028386	-0.333052
ATXN7	ENST00000538065.1	0.973954	-0.0115622	0.192743	-0.0776076	0.325676	-0.305747
ATXN7L1	P1P2	0.0764501	0.007639	0.911304	0.0207352	0.154057	0.100708
ATXN7L2	P1P2	0.0420074	0.0259498	0.123453	-0.00924231	0.764782	0.0964272
ATXN7L3	P1P2	0.0128382	0.0260689	0.0091286	-0.0302414	0.527186	-0.0315071
ATXN7L3B	P1P2	0.561908	-0.0144298	0.770322	0.000171911	0.972499	0.0079015
AUH	P1P2	0.173422	-0.019887	0.915231	0.0484139	0.335362	0.0989862
AUNIP	P1P2	0.17105	0.0205191	0.110996	-0.0161387	0.476093	-0.0175656
AUP1	P1P2	0.105321	-0.0253695	0.0516756	-0.0588434	0.342414	-0.17732
AURKA	P1P2	3.03e-07	-0.0842097	5.81e-07	-0.172782	2.35e-07	-0.837738
AURKAIP1	P1P2	0.00456534	-0.054593	0.805503	-0.00823098	0.0140014	-0.246433
AURKB	P1P2	5.1e-08	-0.314235	0.000114057	-0.292913	4.64e-08	-1.63349
AURKC	P1P2	0.726005	-0.00844629	0.548847	-0.000524953	0.803229	0.0451608
AUTS2	P1P2	0.946433	-0.0184768	0.396654	-0.0644475	0.50148	-0.278446
AVEN	P1P2	0.0234388	-0.104534	0.251307	0.0350254	0.121665	-0.611151
AVIL	P1P2	0.729711	-0.00451502	0.0392331	0.0403692	0.00382265	0.115015
AVL9	P1P2	0.0542415	-0.0281378	0.664659	0.0267065	0.157191	-0.0257508
AVP	P1P2	0.2644	-0.0150753	0.186161	-0.0311894	0.303835	-0.193511
AVPI1	P1P2	0.836632	-0.00875495	0.621878	0.0416507	0.490984	-0.0215924
AVPR1A	P1P2	0.562103	-0.0092435	0.372302	-0.0482973	0.0533803	-0.0630328
AVPR1B	P1P2	0.992474	0.00227801	0.349648	-0.0229373	0.309202	-0.0743667
AVPR2	P1P2	0.403816	0.00322476	0.177023	-0.0421475	0.297585	-0.102888
AWAT1	P1P2	0.816061	-0.0360193	0.0110048	0.0530022	0.0190157	0.0985307
AWAT2	P1P2	0.235624	-0.0023665	0.764539	0.00378663	0.137625	0.0928092
AXDND1	P1P2	0.897125	-0.00601552	0.14963	0.0359525	0.157362	0.119108
AXIN1	P1P2	0.404961	0.0262489	0.00391015	-0.150672	0.0265882	-0.475466
AXIN2	P1	0.423207	-0.0178552	0.0750846	-0.0189902	0.433284	-0.0758071
AXIN2	P2	0.6942	-0.00368225	0.94847	-0.0113299	0.520036	-0.056629
AXL	P1P2	0.2602	-0.00754445	0.964112	-0.022036	0.448113	-0.208889
AZGP1	P1P2	0.997337	-0.0576063	0.319487	-0.0353911	0.764338	-0.0474986
AZI1	P1P2	0.158869	-0.00638562	0.0146976	-0.0158427	0.0013161	-0.151307
AZI2	P1P2	0.909307	0.000386825	0.731003	0.0143213	0.904711	0.0330145
AZIN1	P1P2	0.15844	-0.0212089	9.14e-06	0.174962	4.76e-05	0.498733
AZU1	P1	0.923124	0.0113907	0.837668	-0.00849991	0.474294	-0.117457
AZU1	P2	0.0535911	-0.0418386	0.507346	0.00711612	0.116431	-0.0863955
B2M	P1	0.325829	-0.0178677	0.473645	0.0407664	0.174234	0.0861313
B2M	P2	0.421529	-0.00701653	0.012266	0.015246	0.0644693	0.105854
B3GALNT1	P1P2	0.589392	-0.0108374	0.813237	-0.0187244	0.775354	-0.10478
B3GALNT2	P1P2	0.396501	-0.0055508	0.409595	0.00251756	0.502777	-0.0414568
B3GALT1	P1P2	0.00543757	0.0135434	0.636144	-0.0121629	0.0862738	0.0364075
B3GALT2	P1P2	0.872378	-0.0059288	0.0659231	0.0238822	0.03452	0.0690315
B3GALT4	P1P2	0.307321	0.00619126	9.15e-05	-0.0686597	8.58e-05	-0.23473
B3GALT5	ENST00000343118.4,ENST00000398714.2	0.492018	0.00562811	0.585733	0.0162376	0.170574	0.0723313
B3GALT5	ENST00000380618.1	0.0634233	-0.0246166	0.378037	0.0253507	0.3072	-0.0351584
B3GALT5	ENST00000380620.4	0.451809	0.004122	0.17249	0.026507	0.0690514	0.0718394
B3GALT6	P1P2	0.678659	0.00442621	0.0296067	-0.0803102	0.0306447	-0.251347
B3GALTL	P1P2	0.987612	-0.00430003	0.158033	-0.0641986	0.0102784	-0.135729
B3GAT1	P1P2	0.965623	0.00241598	0.120641	-0.0103326	0.11827	-0.0739096
B3GAT2	P1P2	0.696385	-0.00464423	0.419926	-0.0201335	0.345678	-0.114244
B3GAT3	P1P2	0.957528	-0.000855313	0.898845	-0.0105003	0.875973	-0.0202349
B3GNT1	P1P2	0.539813	-0.00457629	0.168313	0.012992	0.39263	0.1053
B3GNT2	P1P2	0.81809	0.00356084	0.205163	-0.0277152	0.161415	-0.062461
B3GNT3	P1P2	0.0950169	0.00752923	0.0795961	-0.0787375	0.401876	-0.173999
B3GNT4	P1P2	0.464647	-0.0158183	0.97758	-0.00530257	0.527566	-0.108089
B3GNT5	P1P2	0.971408	-0.0191596	0.0348768	-0.0383573	0.0133899	-0.178042
B3GNT6	P1P2	0.248352	0.00871304	0.377002	0.0171963	0.0198472	0.0870397
B3GNT7	P1P2	0.736265	0.00374198	0.0431031	-0.0318142	0.0319703	-0.128338
B3GNT8	P1P2	0.950593	-0.0112901	0.998954	-0.0377536	0.907477	-0.113146
B3GNT9	P1P2	0.625543	-0.0091449	0.566851	-0.0354301	0.063509	-0.073276
B3GNTL1	P1	0.201558	-0.0753301	0.266193	-0.0320076	0.0226387	-0.454084
B3GNTL1	P2	0.485458	-0.0124139	0.394871	0.0112521	0.684334	-0.0461952
B4GALNT1	P1P2	0.205478	-0.0187589	0.00104801	-0.0535073	0.000246669	-0.255046
B4GALNT2	P1P2	0.76383	-0.01394	0.614928	0.0130144	0.914395	-0.0231302
B4GALNT3	P1P2	0.739768	0.0212503	0.971774	-0.00760517	0.972499	-0.0163251
B4GALNT4	P1P2	0.634616	0.00485067	0.159583	-0.0261509	0.198647	-0.0783233
B4GALT1	P1P2	0.214233	0.0150656	0.713769	-0.0119005	0.742905	0.00412497
B4GALT2	P1P2	0.279855	0.0168292	0.0376786	-0.0316091	0.186921	-0.0396579
B4GALT3	P1P2	0.727312	0.00228563	0.515964	-0.00859225	0.743565	-0.0463939
B4GALT4	P1P2	0.548289	-0.0105634	0.0523088	-0.0282464	0.0960167	-0.146278
B4GALT5	P1P2	0.189243	0.000586101	0.0592782	-0.0815527	0.00337732	-0.226166
B4GALT6	P1P2	0.251818	-0.00387771	0.144514	-0.0129125	0.701726	-0.0512799
B4GALT7	P1P2	0.425563	0.0132627	0.435534	-0.0810725	0.487329	-0.206861
B9D1	P1P2	0.733641	-0.00833294	0.913614	-0.00943998	0.593156	-0.0307089
B9D2	P1P2	0.848893	0.0103967	0.511271	-0.0210123	0.354982	-0.0309733
BAALC	P1P2	0.686327	0.00446798	0.0158999	-0.0416971	0.192222	-0.219063
BAAT	P1	0.847529	0.00320052	0.409099	-0.0513575	0.71884	-0.0972888
BAAT	P2	0.106637	0.0196422	0.0170389	0.0251048	0.000271004	0.113339
BABAM1	P1P2	0.304032	-0.0306724	0.406131	0.0310319	0.840794	-0.0339411
BACE1	P1P2	0.0132311	-0.0354068	0.272684	0.0507031	0.466424	-0.064312
BACE2	P1P2	0.717963	0.00853125	0.17937	-0.0347536	0.184503	-0.178732
BACH1	P1P2	0.575688	0.00136125	0.445955	0.0108333	0.503705	-0.0860542
BACH2	P1P2	0.0290423	-0.00913031	0.53726	0.0102974	0.281297	-0.085054
BAD	P1P2	0.773534	-0.00712561	0.470057	0.03262	0.197836	0.0954608
BAG1	P1P2	0.276895	-0.0144371	0.3664	-0.00940329	0.0672919	-0.123617
BAG2	P1P2	0.125465	-0.055999	0.521984	0.0145713	0.732153	-0.075434
BAG3	P1P2	0.205582	-0.00592837	0.968987	-0.0265186	0.23935	-0.0817829
BAG4	P1P2	0.565239	-0.00922276	0.0333019	-0.0458115	0.011127	-0.155726
BAG5	P1P2	0.17196	-0.00224043	0.981761	-0.0360224	0.920169	-0.0457724
BAG6	P1P2	0.672084	-0.0302216	0.140628	0.0270298	0.137471	-0.149437
BAGE	P1P2	0.338269	-0.00977025	0.582733	0.0032295	0.856293	0.00635726
BAGE3	P1P2	0.41303	-0.00304083	0.87699	-0.00587178	0.722106	-0.0152608
BAGE4	P1P2	0.41303	-0.00304083	0.87699	-0.00587178	0.722106	-0.0152608
BAGE5	P1P2	0.41303	-0.00304083	0.87699	-0.00587178	0.722106	-0.0152608
BAHCC1	P1P2	0.680786	-0.0223159	0.518225	0.041371	0.705396	-0.0387779
BAHD1	P1P2	0.596048	-0.00841702	0.163156	0.0189182	0.0378285	0.0514825
BAI1	P1P2	0.306909	-0.0231128	0.655378	-0.0358327	0.171301	-0.191176
BAI2	P1P2	0.0779074	-0.0801707	0.620334	-0.0233237	0.0267874	-0.146361
BAI3	P1P2	0.886571	-0.00246805	0.398766	-0.0397265	0.371563	-0.104313
BAIAP2	P1P2	0.99479	-0.00902185	0.705098	-0.0201078	0.303561	-0.0888247
BAIAP2L1	P1P2	0.710816	-0.00249236	0.247315	-0.0294111	0.10264	-0.0849605
BAIAP2L2	P1	0.0851153	0.0322531	0.812047	-0.0153009	0.379872	0.110148
BAIAP2L2	P2	0.41835	-0.0518515	0.28958	-0.0291161	0.0211622	-0.232872
BAIAP3	P1P2	0.0433734	-0.0501053	0.948103	-0.0172768	0.140501	-0.252492
BAK1	P1P2	0.781989	-0.0117927	9.58e-08	0.0845602	9.17e-08	0.288013
BAMBI	P1P2	0.346086	-0.00926661	0.740661	-0.0238902	0.616298	-0.132171
BANF1	P1P2	0.358556	-0.0211571	0.769431	0.0207597	0.41557	0.0244511
BANF2	P1P2	0.331	0.0143915	0.622083	0.00995853	0.158218	0.0747328
BANK1	P1P2	0.469624	0.0108797	0.893546	-0.0103854	0.889289	-0.0169997
BANP	P1P2	0.239428	-0.0564747	0.800097	-0.0353006	0.175714	-0.319456
BAP1	P1P2	0.50881	-0.025732	0.0222726	-0.125608	0.00177175	-0.463838
BARD1	P1P2	0.000211766	-0.0404633	6.51e-05	-0.179834	3.11e-05	-0.753295
BARHL1	P1P2	0.834139	0.0070316	0.85637	-0.00830191	0.830117	0.0313512
BARHL2	P1P2	0.76444	0.00422939	0.481953	-0.0100498	0.579146	-0.0296917
BARX1	P1P2	0.266517	0.00356016	0.557422	-0.0120009	0.85401	-0.0535501
BARX2	P1P2	0.523816	0.00460188	0.963183	-0.0187844	0.384308	-0.0447152
BASP1	P1P2	0.594467	-0.00806207	0.867718	-4.81e-05	0.953899	-0.0632691
BATF	P1P2	0.129045	-0.0148886	0.343794	-0.0736956	0.11079	-0.40147
BATF2	P1P2	0.152785	-0.0182619	0.146829	0.0324445	0.701107	0.0749257
BATF3	P1P2	0.407749	-0.0101922	0.519168	-0.00635583	0.679852	-0.048843
BAX	P1P2	0.285053	-0.00105038	0.00015394	0.080015	4.71e-06	0.209248
BAZ1A	P1P2	0.770647	0.00354644	0.0670447	-0.0212437	0.140579	0.0349052
BAZ1B	P1P2	0.630485	-0.007529	0.0620372	-0.0308735	0.0431147	-0.121531
BAZ2A	P1	0.242806	0.00690182	0.289978	0.0165893	0.0335381	0.107847
BAZ2A	P2	0.725788	0.00405084	0.184229	0.00980317	0.026608	0.0108486
BAZ2B	P1P2	0.065405	0.0249885	0.386991	-0.0639091	0.899413	0.0330764
BBC3	P1P2	0.645826	-0.00401054	0.179937	-0.017595	0.0610592	-0.123164
BBIP1	P1P2	0.798753	-0.0601337	0.509026	0.0789664	0.185371	0.026183
BBOX1	P1	0.225579	0.00092136	0.0965951	0.00687719	0.00529396	-0.00325111
BBOX1	P2	0.084486	0.0220275	0.447456	0.0134767	0.00969861	0.0948069
BBS1	P1P2	0.242338	-0.0205267	0.205789	0.0117581	0.824904	-0.0245543
BBS10	P1P2	0.7898	0.00710074	0.263498	0.0232253	0.162726	0.00796393
BBS12	P1P2	0.390067	-0.00593233	0.0651557	0.0077015	0.393919	0.0434042
BBS2	P1P2	0.435406	-0.00927668	0.887102	-0.013568	0.720364	-0.108637
BBS4	P1P2	0.392794	-0.0128875	0.679317	0.0331409	0.883775	-0.0364381
BBS5	P1P2	0.724917	0.00552238	0.347551	-0.00503687	0.284427	-0.0220466
BBS7	P1P2	0.958222	0.00513123	0.705963	-0.00439577	0.610577	-0.0236946
BBS9	P1P2	0.987843	0.00656984	0.728157	-0.0113892	0.443081	-0.0100302
BBX	P1P2	0.826671	0.01296	0.0964783	0.0108336	0.0371619	0.0868451
BCAM	P1P2	0.504352	0.00626054	0.286541	-0.0740318	0.581936	-0.176442
BCAN	P1P2	0.636686	0.00065245	0.952278	0.0225311	0.773898	0.0565029
BCAP29	P1P2	0.881301	-0.00974068	0.402029	-0.0429683	0.763894	-0.177311
BCAP31	P1P2	0.772645	0.0246946	0.564683	0.0205856	0.0963075	0.0726239
BCAR1	P1	0.24752	0.022672	0.189382	-0.0103763	0.930569	0.00794575
BCAR1	P2	0.931972	-0.014459	0.469164	-0.00664982	0.466843	-0.0940802
BCAR3	P1	0.348319	0.0150312	0.505669	-0.0147614	0.877578	-0.0255881
BCAR3	P2	0.583234	0.00986563	0.0179218	-0.0388429	0.0156206	-0.0572397
BCAS1	ENST00000395961.3	0.2618	0.014186	0.195845	0.00361997	0.0234634	0.0322436
BCAS2	P1P2	1.75e-07	-0.210797	0.00147453	-0.138448	1.18e-05	-1.21457
BCAS3	P1P2	0.637929	0.00412727	0.827897	-0.023851	0.611393	-0.0311749
BCAS4	P1P2	0.0787432	-0.00101246	0.00622058	-0.0440422	0.049146	-0.154652
BCAT1	P1P2	0.909537	-0.00118548	0.398603	0.011313	0.374216	0.0399638
BCAT2	P1P2	0.0190344	-0.0380387	0.619821	-0.0209425	0.0621518	-0.185408
BCCIP	P1P2	0.0104263	-0.133488	0.000879736	0.0783566	0.121595	-0.363617
BCDIN3D	P1P2	0.479307	-0.00679071	0.100514	0.0297798	0.351963	0.109984
BCHE	P1P2	0.988075	-0.00698986	0.117606	0.0239607	0.115756	0.0356852
BCKDHA	P1	0.500653	0.0060023	0.693022	-0.000820919	0.189754	0.0151087
BCKDHA	P2	0.769537	0.00476121	0.178805	-0.0425511	0.0912913	-0.114202
BCKDHB	P1P2	0.660899	0.00541881	0.852714	0.0109543	0.363981	-0.0216344
BCKDK	P1P2	0.123898	0.00796934	0.263622	-0.0281716	0.764116	-0.0470643
BCL10	P1P2	0.194779	-0.0062827	0.146852	-0.0208226	0.388775	-0.127349
BCL11A	P1P2	0.928427	-0.0138762	0.272811	-0.00852684	0.202742	-0.0619645
BCL11B	P1P2	0.996179	0.00721575	0.169667	0.0122363	0.298125	-0.0569751
BCL2	P1P2	0.820346	-0.0139352	0.320742	-0.0147697	0.398129	-0.172443
BCL2A1	P1P2	0.987149	0.00483072	0.28457	0.0277666	0.117518	0.0348656
BCL2L1	P1	0.0122164	-0.0257558	2.68e-07	-0.476669	2.38e-07	-1.68323
BCL2L1	P2	0.408407	-0.0112109	0.0153252	-0.0346918	0.0057995	-0.153782
BCL2L10	P1P2	0.152613	0.0198783	0.0743446	-0.0549176	0.470708	-0.10344
BCL2L11	P1	0.166736	-0.026346	0.000101481	0.0483747	0.000129023	0.056494
BCL2L11	P2	0.0728575	-0.0286532	0.529794	0.0592507	0.41092	0.0156397
BCL2L12	P1P2	0.0912842	-0.0176872	4.52e-06	0.0645035	1.27e-05	0.182094
BCL2L13	P1P2	0.729493	-0.0264309	0.0600672	-0.0388079	0.0474288	-0.170705
BCL2L14	P1	0.13189	0.0268346	0.0507035	0.030735	0.0038725	0.153185
BCL2L14	P2	0.84912	-0.0204107	0.410092	0.0390671	0.19622	0.0509053
BCL2L15	P1P2	0.257628	-0.00733628	0.0987765	0.0336841	0.256737	0.0300331
BCL2L2	P1P2	0.302354	0.0030156	1.59e-05	-0.0701658	1.51e-05	-0.224052
BCL2L2-PABPN1	P1P2	0.547289	-0.0255074	1.28e-05	-0.0779737	5.2e-06	-0.355893
BCL3	P1P2	0.552746	-0.0441064	0.130633	-0.037437	0.054394	-0.448881
BCL6	P1P2	0.366511	0.00752014	0.79111	0.0121491	0.213675	0.0791128
BCL6B	P1P2	0.19578	-0.0141601	0.100514	0.0289973	0.181538	0.0286286
BCL7A	P1P2	0.911608	0.0069165	0.0373581	-0.110619	0.0283649	-0.350694
BCL7B	P1P2	0.58204	-0.00774619	0.385554	-0.16572	0.126575	-0.550903
BCL7C	P1P2	0.743936	0.002766	0.631995	-0.014031	0.739608	0.0182902
BCL9	P1P2	0.843439	-0.010526	0.408957	0.0287238	0.133134	0.026307
BCL9L	P1P2	0.00993179	-0.0182807	0.400722	0.0115644	0.018315	-0.134133
BCLAF1	P1P2	3e-06	-0.0415232	0.00043313	0.0553497	0.419414	-0.092243
BCMO1	P1P2	0.148005	-0.0257881	0.640097	0.01042	0.159077	-0.0874897
BCO2	P1P2	0.584829	-0.00247759	0.340276	0.0266284	0.115958	0.0824881
BCOR	P1P2	0.469268	0.00224742	0.737803	-0.0480913	0.893199	-0.169999
BCORL1	P1P2	0.0951319	0.0199222	0.576554	-0.0199223	0.458803	-0.0508831
BCR	P1P2	1.82e-07	-0.279652	0.202298	-0.0225752	8.9e-07	-0.958553
BCS1L	P1P2	0.000445012	-0.0781869	0.302911	0.0188664	0.0382876	-0.388735
BDH1	P1	0.66132	-0.00881294	0.745285	-0.00705324	0.582734	-0.032094
BDH1	P2	0.519478	0.00596177	0.700129	-0.00959651	0.551214	0.0341858
BDH2	P1P2	0.838673	-0.0541907	0.358544	0.00460364	0.563524	0.0294341
BDKRB1	P1P2	0.193086	-0.00294204	0.418919	0.00705237	0.966933	0.00467527
BDKRB2	P1P2	0.595646	-0.0246482	0.853856	-0.022049	0.907938	-0.14083
BDNF	P1P2	0.0818026	-0.00296859	0.272175	-0.020936	0.409928	-0.0108808
BDP1	P1P2	1.04e-07	-0.156534	0.855172	0.0164167	1.44e-07	-0.692165
BEAN1	P1P2	0.360992	-0.00709333	0.456653	0.0121512	0.295431	-0.159115
BECN1	P1P2	0.785557	-0.0309664	0.307581	0.0155732	0.704316	0.103682
BEGAIN	P1	0.561516	-0.00994068	0.124735	0.00424305	0.278191	-0.069119
BEGAIN	P2	0.581398	-0.00577787	0.126999	0.0243763	0.288687	0.0438396
BEND2	P1P2	0.901949	-0.00576521	0.487596	-0.00192419	0.709507	0.0111223
BEND3	P1P2	0.00179052	0.0229719	0.00453356	-0.0482323	0.383672	-0.0518845
BEND4	P1P2	0.0691374	-0.0189324	0.436735	-0.016777	0.0137874	-0.117187
BEND5	P1P2	0.295779	0.00825037	0.681879	-0.0158741	0.207107	-0.0149067
BEND6	P1P2	0.766212	-0.0318362	0.00806282	-0.0475544	0.0290437	-0.291137
BEND7	P1P2	0.0798357	0.0386271	0.000650061	-0.0799535	0.12027	-0.228697
BEST1	P1	0.551969	0.0030337	0.281436	0.0252891	0.0615833	0.0705226
BEST1	P2	0.386079	-0.00577091	0.629718	-0.000396075	0.220611	-0.0166711
BEST2	P1P2	0.510486	-0.032754	0.700561	-0.0536237	0.519612	-0.292463
BEST3	P1P2	0.470338	-0.00842932	0.869419	0.00998234	0.854694	0.0533201
BEST4	P1P2	0.439174	0.00748718	0.707045	-0.0198298	0.459333	-0.0199716
BET1	P1P2	0.000859846	-0.129565	0.734301	-0.133475	0.0142298	-1.00479
BET1L	P1P2	0.696461	-0.00608191	0.711985	-0.0150975	0.406848	-0.0841787
BEX1	P1P2	0.975342	-0.00871117	0.564486	0.00154088	0.736974	-0.017536
BEX2	P1P2	0.403979	-0.0145316	0.128864	0.032031	0.366909	0.0352468
BEX4	P1P2	0.0279076	-0.0255428	0.0972396	-0.0271512	0.0042267	-0.241342
BEX5	P1P2	0.887029	-0.0104658	0.438798	0.0165319	0.272049	-0.0491083
BFAR	P1P2	0.559366	-0.00720432	0.474184	-0.0365555	0.676019	-0.127505
BFSP1	P1	0.680786	-0.0134293	0.048109	0.0300941	0.123568	0.0809892
BFSP1	P2	0.0142315	-0.0804669	0.198984	0.111385	0.935194	-0.0948076
BFSP2	P1P2	0.340617	-0.00326852	0.316502	0.0211944	0.658034	0.046828
BGLAP	P1P2	2.34e-05	-0.198672	5.47e-08	-0.263521	5.22e-08	-1.69334
BGN	P1P2	0.252178	-0.00917588	0.502323	-0.00524153	0.284951	-0.136724
BHLHA15	P1P2	0.882447	0.00354516	0.121199	-0.0136555	0.0489786	-0.0970008
BHLHA9	P1P2	0.885196	-0.0149462	0.882503	0.0169105	0.521122	0.0385798
BHLHB9	P1P2	0.0273546	-0.0139688	0.165364	0.0278648	0.923172	-0.0772604
BHLHE22	P1P2	0.43763	-0.0184741	0.702288	0.0336537	0.902177	0.0204486
BHLHE23	P1P2	0.631188	0.0166825	0.081101	-0.0310591	0.256666	-0.042067
BHLHE40	P1P2	0.170688	0.018985	0.00183884	-0.134726	0.000670069	-0.394425
BHLHE41	P1P2	0.727095	-0.034622	0.484497	-0.00719493	0.244618	-0.136356
BHMT	P1P2	0.182201	-0.018777	0.035893	0.0384841	0.259799	0.0985045
BHMT2	P1P2	0.249305	0.0126649	0.786626	-0.0176734	0.512281	-0.0495294
BICC1	P1P2	0.739988	-0.0140657	0.45621	0.00882646	0.60346	-0.0405666
BICD1	P1P2	0.328552	-0.0088322	0.0180917	-0.0463085	0.00149729	-0.171498
BICD2	P1P2	0.0401394	-0.00947248	0.708562	-0.0354234	0.0560941	-0.20191
BID	P1P2	0.302805	-0.0178643	0.18723	0.0420999	0.314491	0.0360497
BIK	P1P2	0.191305	0.00613824	0.405473	-0.0148344	0.889519	0.0242122
BIN1	P1P2	0.600078	-0.00714742	0.594174	0.0102853	0.975283	-0.0453999
BIN2	P1P2	0.665533	0.00339879	0.0327986	0.034093	0.0271694	0.143234
BIN3	P1P2	0.201251	-0.00586845	0.211693	0.029681	0.62122	0.0146406
BIRC2	P1P2	0.0557475	-0.0103461	0.801448	0.0016312	0.201918	-0.0782579
BIRC3	P1P2	0.199618	-0.0368675	0.0389841	0.0284105	0.301787	0.0200937
BIRC5	P1P2	5.55e-08	-0.218149	2.22e-07	-0.247953	4.67e-08	-1.38538
BIRC6	P1P2	0.692955	0.0067531	0.00309222	0.0632144	0.00108864	0.188454
BIRC7	P1P2	0.478586	-0.00894732	0.401702	0.0280812	0.96786	-0.005135
BIRC8	P1P2	0.403979	0.00787776	0.989892	-0.011971	0.801655	0.13266
BIVM	P1	0.0225309	0.0148219	0.946944	-0.000585221	0.0820941	0.0383958
BIVM	P2	0.48075	0.0113779	0.954597	-0.000669485	0.333759	0.0226821
BIVM-ERCC5	ENST00000602836.1	0.815836	0.0028692	0.302501	0.020856	0.465534	0.048458
BLCAP	P1P2	0.398931	-0.0123939	0.841766	-0.0407756	0.868411	-0.150415
BLID	ENST00000560104.1	0.915291	0.00128725	0.740661	-0.0382232	0.643995	-0.101032
BLK	P1P2	0.936272	-0.00137991	0.698835	-0.0344537	0.678573	-0.100114
BLM	P1P2	5.1e-06	-0.060885	0.0046677	-0.0595146	1.33e-06	-0.412602
BLMH	P1P2	0.261184	-0.0434775	0.505669	-0.00427996	0.640452	-0.238904
BLNK	P1P2	0.68036	-0.0189846	0.291441	0.0236125	0.180305	0.0319132
BLOC1S1	P1P2	0.284139	-0.00410537	0.609994	0.00581551	0.88102	-0.0243101
BLOC1S2	P1P2	0.0201744	-0.0195038	0.871024	0.0378369	0.235768	-0.152852
BLOC1S3	P1	0.0694042	0.0218531	0.439143	-0.018514	0.254547	0.0227785
BLOC1S3	P2	0.924277	0.00657815	0.0964783	0.0376852	0.0257075	0.101995
BLOC1S4	P1P2	0.633169	-0.021335	0.741761	0.0219757	0.681558	-0.0408151
BLOC1S5	P1P2	0.33317	-0.0716605	0.866439	-0.0271964	0.617937	-0.40637
BLOC1S6	P1P2	0.154705	-0.0198346	0.858885	-0.00962941	0.152633	-0.0393625
BLVRA	P1	0.324687	-0.0235748	0.673354	-0.00628361	0.0614216	-0.0837644
BLVRA	P2	0.466777	-0.00514872	0.035893	0.0379176	0.0390541	0.0498817
BLVRB	P1P2	0.0604761	-0.00924786	0.61081	0.00542057	0.325676	-0.184574
BLZF1	P1P2	0.41303	0.0059485	0.832893	-0.00848864	0.605896	0.0490297
BMF	P1P2	0.87055	0.0136937	0.727938	0.0365341	0.256249	0.0199482
BMI1	P1P2	0.927274	-0.00356332	0.349498	0.00362644	0.336238	0.0134071
BMP1	P1P2	0.645618	-0.0123089	0.153788	0.0546896	0.0691404	0.0458249
BMP10	P1P2	0.153531	-0.0256231	0.0916176	0.0509797	0.614866	0.110518
BMP15	ENST00000252677.3	0.575688	-0.00126414	0.277681	0.0147732	0.183447	0.0821723
BMP2	P1	0.638551	-0.0164794	0.0473234	-0.0443884	0.195415	-0.206159
BMP2	P2	0.0275788	-0.00372534	0.487962	-0.0135977	0.663092	-0.0296922
BMP2K	P1P2	0.0427452	-0.0906163	0.322733	-0.0185993	0.235653	-0.498411
BMP3	P1P2	0.747231	-0.0133868	0.887332	-0.0106078	0.589338	-0.0891385
BMP4	P1	0.588424	-0.00373013	0.921703	-0.00143554	0.744225	-0.0440409
BMP4	P2	0.727966	-0.00165635	0.96388	-0.00537331	0.801655	0.050934
BMP5	P1P2	0.210827	0.0213404	0.875383	-0.0112495	0.21734	0.0768853
BMP6	P1P2	0.180684	-0.0132006	0.979438	-0.0231797	0.163603	-0.17213
BMP7	P1P2	0.958222	0.00865837	0.167236	0.00533293	0.171848	0.0856201
BMP8A	P1P2	0.0158445	0.0145637	0.210524	-0.0649325	0.697417	-0.00685442
BMP8B	P1P2	0.541541	-0.0127676	0.0304009	-0.292765	0.134947	-1.00193
BMPER	P1P2	0.50565	0.00911029	0.465594	0.0139796	0.895039	0.0556682
BMPR1A	P1P2	0.506578	-0.0421233	0.420933	-0.00456201	0.419079	-0.159874
BMPR1B	P1P2	0.0665585	-0.0430438	0.988266	-0.0025214	0.209632	-0.0900213
BMPR2	P1P2	0.632136	-0.0217324	0.339585	0.0125848	0.66732	-0.142142
BMS1	P1P2	4.16e-07	-0.210327	0.034806	0.125162	5.61e-07	-0.733651
BMX	P1P2	0.740645	0.00568448	0.91269	-0.0122589	0.698493	-0.0581895
BNC1	P1P2	0.379749	0.0125127	0.0410718	-0.06117	0.0522059	-0.0944433
BNC2	P1P2	0.561321	0.0119676	0.3206	-0.0198704	0.688185	-0.0600477
BNIP1	P1P2	1.04e-06	-0.136371	2.99e-05	-0.141501	2.19e-07	-1.08027
BNIP2	P1P2	0.492384	-0.0219807	0.829031	-0.0205524	0.515846	-0.131872
BNIP3	P1P2	0.529501	-0.00806091	0.928875	0.0185465	0.52985	-0.0359814
BNIP3L	P1P2	0.864612	-0.00550221	0.228336	-0.0411643	0.232793	-0.152781
BNIPL	P1P2	0.306634	0.0114844	0.750581	-0.0721185	0.515282	-0.0412638
BOC	P1P2	0.12074	0.00515866	0.836985	0.0185303	0.160894	0.103642
BOD1	P1P2	0.28427	-0.0132533	0.736046	0.0155171	0.788414	-0.110992
BOD1L1	P1	1.24e-06	-0.0829498	0.00810461	0.0832696	0.0957266	-0.271872
BOD1L1	P2	0.893681	-0.00716304	0.01067	0.038701	0.0132381	0.121197
BOD1L2	P1P2	0.177118	-0.00832542	0.0394277	0.0460394	0.166704	0.0318704
BOK	P1P2	0.0761613	-0.027738	0.951582	0.0180612	0.258694	-0.059392
BOLA1	P1	0.164082	0.0118996	0.95019	-0.00825274	0.295028	0.0857941
BOLA1	P2	0.513475	-0.0188808	0.361016	0.0194591	0.819472	0.0734705
BOLA2	ENST00000330978.3	0.580449	-0.00107066	0.571	-0.0129654	0.345529	-0.0358802
BOLA2B	ENST00000305321.4	0.778426	0.000403834	0.267749	-0.0147467	0.14446	-0.043305
BOLA3	P1P2	0.129158	-0.025614	0.0120456	-0.0590836	0.000116797	-0.214407
BOLL	P1P2	0.195379	0.0127362	0.109116	-0.0317939	0.553938	-0.0401538
BOP1	P1	0.0148751	-0.203021	0.267938	0.043168	0.108785	-0.825279
BOP1	P2	0.374106	-0.00546697	0.404816	0.0119281	0.796935	0.0225815
BORA	P1P2	1.51e-06	-0.18272	0.00381337	0.0215423	0.109235	-0.765813
BPGM	P1P2	0.000488155	0.028885	0.0177672	-0.05595	0.558428	-0.0351515
BPHL	P1P2	0.0218701	-0.0363164	0.548071	-0.00119405	0.278966	-0.229165
BPI	P1P2	0.304032	0.0252628	0.499544	0.0173508	0.0368455	0.159926
BPIFA1	P1	0.0910063	0.0101179	0.317206	-0.0137257	0.95256	-0.00727401
BPIFA1	P2	0.833686	-0.0106948	0.18655	0.0107776	0.218644	0.0422001
BPIFA2	P1P2	0.146788	-0.0151041	0.183363	-0.0253981	0.0470721	0.139771
BPIFA3	P1P2	0.804138	0.000648215	0.196955	0.0385544	0.111049	0.114763
BPIFB1	P1P2	0.640834	0.00878738	0.236191	0.0233212	0.0329366	0.103699
BPIFB2	P1P2	0.758249	-0.0410374	0.212412	0.0116872	0.0757014	0.0958126
BPIFB3	ENST00000375494.3	0.810882	0.00128273	0.728595	0.00606142	0.573784	-0.048001
BPIFB4	P1P2	0.951979	0.0107448	0.785282	-0.0214135	0.557646	-0.0571424
BPIFB6	P1P2	0.281927	0.00149519	0.539567	0.0102923	0.871388	0.0268482
BPIFC	P1P2	0.878325	-0.00574664	0.0526278	0.0493319	0.0183293	0.116465
BPNT1	P1P2	0.841403	-0.00949599	0.101721	0.0186022	0.0917274	0.107237
BPTF	P1P2	0.0252933	-0.0214486	0.982226	-0.109567	0.201405	-0.47435
BPY2	ENST00000331070.3,ENST00000382585.1	0.634616	0.00472869	0.153788	0.0118473	0.0650174	0.0913535
BPY2B	ENST00000382392.1	0.634616	0.00472869	0.153788	0.0118473	0.0650174	0.0913535
BPY2C	ENST00000382287.1	0.634616	0.00472869	0.153788	0.0118473	0.0650174	0.0913535
BRAF	P1P2	0.419018	0.000663176	0.21244	0.0210275	0.185178	0.126588
BRAP	P1P2	0.323121	0.0312889	0.152114	-0.027373	0.929007	-0.0662565
BRAT1	P1P2	0.592833	0.00491026	0.40498	-0.0183047	0.459686	-0.0335654
BRCA1	P1P2	0.00190311	-0.0471518	0.000139808	-0.102557	8.19e-06	-0.482135
BRCA2	P1P2	5.51e-06	-0.053854	0.00285277	-0.0689523	6.63e-07	-0.435731
BRCC3	P1P2	0.795169	-0.00814874	0.956685	-0.0166599	0.882168	-0.0728492
BRD1	P1P2	0.182011	-0.0258615	0.0112362	-0.0707604	0.000148943	-0.238478
BRD2	P1	0.00800375	-0.0471896	0.00362354	-0.0954667	5.64e-05	-0.443127
BRD2	P2	0.243235	-0.0830991	0.870134	0.10423	0.721213	-0.00707042
BRD3	P1P2	0.697888	0.000623771	0.0379745	-0.0523362	0.00260276	-0.131142
BRD4	ENST00000263377.2,ENST00000371835.4	0.0578607	-0.00304329	0.0150811	0.0400244	0.0924125	0.076013
BRD7	P1P2	0.0152491	-0.0380938	0.478873	0.0636988	0.434139	-0.0586724
BRD8	P1P2	0.00105221	-0.10825	0.00509658	-0.110693	6.39e-07	-0.576822
BRD9	P1P2	0.748331	-0.00359967	0.442077	0.0102737	0.953023	-0.113149
BRDT	P1P2	0.497337	-0.0117657	0.381105	0.0128799	0.504448	0.023186
BRE	P1P2	0.773534	-0.0201689	0.257943	0.0477259	0.566869	0.0511487
BRF1	P1P2	5.3e-05	-0.138778	0.000593698	0.127367	0.00540434	-0.282058
BRF2	P1P2	0.0273141	-0.0355084	0.298287	0.0594789	0.975515	-0.0539094
BRI3	P1P2	0.221604	-0.0297002	0.194941	-0.07588	0.0061006	-0.279441
BRI3BP	P1P2	0.254349	-0.0161315	0.0697379	-0.0422358	0.0212929	-0.287095
BRICD5	P1P2	0.605336	0.00683455	0.911535	-0.0099608	0.727342	0.0195376
BRINP1	P1P2	0.819444	-0.00712982	0.864836	-0.0152058	0.472499	-0.0420835
BRINP2	P1P2	0.591829	-0.00817813	0.189972	0.0136654	0.331871	0.062915
BRINP3	P1	0.14972	0.0140102	0.585333	0.00889658	0.069007	0.0914009
BRINP3	P2	0.941582	0.00218156	0.641139	0.0062884	0.505005	-0.0253834
BRIP1	P1P2	0.00090579	-0.0276043	0.0697379	0.0331646	0.326679	-0.0473023
BRIX1	P1P2	0.0175885	-0.121886	0.63656	-0.0225329	0.00694312	-0.542941
BRK1	P1P2	0.068342	-0.0188443	0.0613074	0.029203	0.537116	-0.0288708
BRMS1	P1P2	0.436261	-0.0186093	0.635106	-0.0061705	0.308925	-0.0781798
BRMS1L	P1P2	0.29151	0.0141878	0.341605	-0.0273981	0.361221	-0.116243
BROX	P1P2	0.00342202	-0.0242681	0.292641	-0.0403245	0.125998	-0.259563
BRPF1	P1P2	0.548676	-0.00879214	0.123028	-0.0349824	0.00512065	-0.150225
BRPF3	P1P2	0.436603	-0.0276165	0.963648	-0.0125776	0.824677	-0.120696
BRS3	P1P2	0.283096	0.00782905	0.119323	0.0455096	0.00129888	0.132551
BRSK1	P1P2	0.0176994	0.0263307	0.00117577	-0.0485448	0.451078	-0.108533
BRSK2	P1P2	0.878096	0.00564227	0.00174317	-0.0443019	0.00328055	-0.174374
BRWD1	P1P2	0.442788	-0.0105683	0.86186	-0.173244	0.171119	-0.548127
BRWD3	P1P2	0.995716	-0.0244318	0.895619	0.0129003	0.826716	-0.0997564
BSCL2	P1	0.671449	-0.033405	0.736705	-0.0710862	0.674743	-0.324916
BSCL2	P2	0.283487	0.00895326	0.78685	0.0130608	0.404166	0.135309
BSDC1	P1P2	0.648537	-0.0221888	0.0549801	0.0274735	0.347616	0.0588815
BSG	P1P2	0.752293	-0.0158038	0.000185898	-0.0669337	5.73e-05	-0.228376
BSN	P1P2	0.699822	-0.00999692	0.429727	-0.00581148	0.129933	-0.0568292
BSND	P1P2	0.117577	0.00604475	0.655378	0.0119478	0.435336	0.0934203
BSPH1	P1P2	0.8868	0.00664808	0.0932533	0.0360724	0.0375607	0.0867738
BSPRY	P1P2	0.416683	0.00668923	0.800097	-0.01558	0.974123	-0.0163745
BST1	P1P2	0.927043	-0.00804215	0.248149	0.0183495	0.177858	0.0518161
BST2	P1P2	0.207878	-0.0128277	0.976186	0.0358314	0.757468	-0.0331948
BSX	P1P2	0.835046	0.00297323	0.899306	0.0054296	0.999884	0.0490391
BTAF1	P1P2	2.09e-07	-0.081867	0.00181	0.0586149	6.23e-05	-0.257288
BTBD1	P1P2	0.238849	-0.0217446	0.000627527	-0.0609547	0.0270281	-0.301872
BTBD10	P1	0.223144	-0.039782	0.962023	-0.0100144	0.062315	-0.136515
BTBD10	P2	0.579058	0.00499349	0.820642	0.0146985	0.512656	0.0828658
BTBD11	P1	0.185938	-0.00183187	0.709212	-0.00208886	0.933113	0.00790551
BTBD11	P2	0.419185	-0.00543186	0.916386	0.0115017	0.341085	-0.0182852
BTBD16	ENST00000260723.4,ENST00000368994.2	0.335786	0.0102079	0.327026	0.00628142	0.103809	0.0445606
BTBD17	P1P2	0.501577	-0.00620305	0.244353	0.0120763	0.439801	0.0284358
BTBD18	ENST00000422652.1	0.992937	-0.00634719	0.0258595	0.0266315	0.0160503	0.0734014
BTBD18	ENST00000436147.3	0.915158	0.00231271	0.47392	0.00923268	0.288795	0.0760629
BTBD19	P1P2	0.421026	0.0121776	0.776787	-0.0193011	0.738949	-0.0194635
BTBD2	P1P2	0.270157	0.0120239	0.508279	-0.0282227	0.977836	-0.00418901
BTBD3	P1P2	0.867808	-0.00439681	0.343234	-0.0101861	0.276904	-0.0798582
BTBD6	P1P2	0.829837	0.00682913	0.0835733	-0.0584585	0.0259398	-0.135334
BTBD7	P1P2	0.219053	-0.0229194	0.456839	0.012269	0.540533	-0.0706371
BTBD8	P1P2	0.196483	0.0407985	0.00216186	-0.0801074	0.00300016	-0.092677
BTBD9	P1P2	0.364205	0.00726774	0.978973	0.00628815	0.263632	0.0551575
BTC	P1P2	0.413858	0.00211553	0.206206	0.0100224	0.0834341	0.0579356
BTD	P1P2	0.798081	-0.00540273	0.125812	-0.00346241	0.568446	0.0391755
BTF3	P1P2	0.000102668	-0.0528125	0.009802	0.0476342	0.134189	-0.165745
BTF3L4	P1P2	0.645201	0.00441827	0.0515708	0.0103871	0.00814422	0.0834194
BTG1	P1P2	0.978351	-0.0315782	0.323446	0.0421419	0.086969	-0.0580873
BTG2	P1P2	0.80571	0.0067796	0.533423	0.0158983	0.539316	-0.0321816
BTG3	P1P2	0.0290423	0.0207523	0.254406	-0.00705257	0.656561	0.0593552
BTG4	P1P2	0.600684	-0.00329189	0.0974159	0.0372309	0.0274744	0.0913317
BTK	P1P2	0.813133	-0.00891063	0.62827	0.0344037	0.677509	0.0809329
BTLA	P1P2	0.469981	0.00316524	0.476345	-0.00378942	0.276775	0.0611898
BTN1A1	ENST00000244513.6	0.0961138	-0.00878101	0.00738131	0.0413239	0.207212	0.125604
BTN2A1	P1P2	0.542888	-0.0221564	0.412745	-0.0132912	0.261155	-0.141636
BTN2A2	P1P2	0.591629	-0.0157587	0.323589	0.0101691	0.163868	0.00676325
BTN3A1	P1P2	0.289655	0.011271	0.924247	-0.0156345	0.292354	-0.00887266
BTN3A2	P1P2	0.124822	-0.0257475	0.0200874	0.0535034	0.123852	0.0990515
BTN3A3	P1P2	0.266517	0.00582074	0.449199	0.0121321	0.0580691	0.0367649
BTNL2	P1P2	0.967474	-0.00138593	0.37277	0.0262905	0.420587	0.0333279
BTNL3	P1P2	0.238617	-0.0101173	0.278067	0.0329859	0.728216	0.0227438
BTNL8	P1P2	0.439861	-0.00315346	0.783044	-0.0494573	0.585931	-0.143508
BTNL9	P1	0.92082	0.00621387	0.769877	0.00641613	0.560777	0.0125911
BTNL9	P2	0.135272	0.00894922	0.0460064	-0.0429628	0.121876	-0.074582
BTRC	P1P2	0.545585	-0.0502113	0.751907	-0.0798016	0.88837	-0.460208
BUB1	P1P2	0.000455327	-0.0701648	6.47e-08	-0.169548	7.36e-08	-0.816039
BUB1B	P1P2	1.24e-07	-0.112129	0.118565	-0.0988916	2.24e-06	-0.729473
BUB3	P1P2	8.78e-08	-0.158875	1.49e-05	-0.0919327	5.66e-08	-0.733358
BUD13	P1P2	8.48e-06	-0.155625	0.00151887	-0.288852	3.29e-06	-1.61877
BUD31	P1P2	0.267393	-0.0333005	0.446934	-0.00133174	0.209738	-0.119839
BVES	P1P2	0.118259	0.00544975	0.968523	-0.0147151	0.43705	0.0431473
BYSL	P1P2	0.00615217	-0.0798374	0.00111498	0.0844949	0.0599036	-0.106054
BZRAP1	P1P2	0.432678	-0.00343305	0.506041	-0.0578203	0.480426	-0.164065
BZW1	P1P2	0.0463135	-0.0344068	2.26e-05	0.0820893	0.00111579	0.195014
BZW2	P1P2	0.495683	-0.00337317	0.000649367	0.0486734	0.0049346	0.176417
C10orf10	P1P2	0.587625	0.00481569	0.910842	0.0319597	0.456689	0.0776745
C10orf105	P1P2	0.717312	-0.0132559	0.640514	-0.0106362	0.406136	-0.049734
C10orf107	P1P2	0.765547	-0.0122672	0.220779	-0.020322	0.0537767	-0.0446449
C10orf11	ENST00000372499.1	0.604526	0.00439279	0.104123	0.0278736	0.0317614	0.101906
C10orf111	P1P2	0.0450868	-0.0298502	0.209994	0.0914587	0.977836	-0.0662991
C10orf112	ENST00000454679.2	0.830064	0.0162178	0.146123	0.0259137	0.0516094	0.0821252
C10orf113	ENST00000529198.1,ENST00000534331.1	0.987149	-0.00141707	0.391643	0.0165812	0.374059	0.0554095
C10orf118	P1	0.51835	-0.00518836	0.683803	-0.0470648	0.113284	-0.162905
C10orf118	P2	0.608379	0.00628891	0.000210079	0.0472019	7.67e-06	0.152637
C10orf12	ENST00000286067.2	0.081092	-0.0150838	0.0883608	0.0163415	0.715362	0.0073177
C10orf120	P1P2	0.84185	0.000671359	0.219464	0.00295673	0.0787708	-0.035134
C10orf126	ENST00000375520.1	0.498073	-0.00809561	0.00908212	0.0473302	0.0046437	0.110708
C10orf128	P1P2	0.992243	-0.00308001	0.457796	0.0137212	0.368766	0.0312115
C10orf129	P1P2	0.928196	-0.0270792	0.578942	0.0360919	0.605896	0.0293363
C10orf131	P1P2	0.91437	0.00949275	0.321452	0.0260557	0.232793	0.0423221
C10orf137	P1P2	0.58463	-0.0220809	0.443808	-0.0179072	0.669861	-0.124801
C10orf2	P1P2	0.0162269	-0.122916	0.406789	0.0654092	0.00426955	-0.372732
C10orf25	P1P2	0.540581	-0.0148244	0.0875479	-0.0111515	0.0737569	-0.176579
C10orf32	P1P2	0.588126	-0.00922409	0.475185	-0.0221379	0.295571	-0.0561348
C10orf35	P1P2	0.755159	-0.00553627	0.0352803	-0.0198508	0.0421337	-0.167514
C10orf53	P1P2	0.991085	-0.000656182	0.454276	-0.0141506	0.547914	-0.0572894
C10orf54	P1P2	0.701542	-0.00766685	0.535724	-0.0151781	0.536349	-0.11209
C10orf55	P1P2	0.0787432	0.0215739	0.780361	-0.0196048	0.314631	0.0363358
C10orf62	P1P2	0.689103	0.014919	0.745065	-0.087986	0.71558	-0.203877
C10orf67	P1P2	0.446938	-0.0156954	0.253557	-0.0111225	0.598399	-0.0383896
C10orf71	P1P2	0.477146	0.010125	0.506414	0.0222163	0.105176	0.132979
C10orf76	P1P2	0.924277	-0.00345933	0.0796961	-0.020053	0.0460155	-0.0971325
C10orf82	P1P2	0.478045	-0.00835509	0.22755	0.00763613	0.735	0.0274953
C10orf88	P1P2	0.330856	-0.017459	0.0411584	-0.0351124	0.000746601	-0.137711
C10orf90	ENST00000284694.7	0.889552	0.00286081	0.819736	0.0143775	0.652991	0.0299027
C10orf91	P1P2	0.489279	-0.0112745	0.633031	-0.0378354	0.965773	-0.103731
C10orf95	P1P2	0.221604	0.0170148	0.411085	-0.011938	0.503891	0.0485487
C10orf99	P1P2	0.594038	-0.0154839	0.119323	0.0308845	0.168766	0.0231481
C11orf1	P1P2	0.819218	-0.00416264	0.941844	-0.0142155	0.580739	0.015512
C11orf16	P1P2	0.604931	0.0202279	0.129231	0.0392468	0.0480174	0.217779
C11orf21	P1P2	0.256167	-0.0120006	0.254163	0.0286858	0.656982	0.0266635
C11orf24	P1P2	0.539237	0.00953229	0.528841	0.0132983	0.645873	0.0357207
C11orf30	P1P2	0.00132864	-0.0356594	0.109052	0.0504153	0.223918	-0.0633137
C11orf31	P1P2	0.686967	0.0213146	0.755225	-0.0315967	0.773675	0.0521253
C11orf34	P1P2	0.933964	-0.0121964	0.16342	0.0148904	0.13863	-0.00345237
C11orf35	P1P2	0.644577	-0.0159819	0.93721	-0.033126	0.715145	-0.144114
C11orf40	ENST00000307616.1	0.581443	0.00119381	0.144033	-0.00861978	0.251287	-0.035333
C11orf42	P1P2	0.694026	0.00772058	0.353563	-0.0163997	0.981548	-0.0669419
C11orf44	ENST00000317019.2	0.084643	-0.0132526	0.334119	0.0168373	0.840567	-0.0372182
C11orf45	P1	0.229043	-0.00597954	0.323874	0.00798592	0.684762	0.0188833
C11orf45	P2	0.983907	-0.0677892	0.393094	-0.100803	0.502592	-0.580808
C11orf48	P1	0.569565	-0.00529571	0.00145634	0.0436428	0.000783706	0.12825
C11orf48	P2	0.120462	-0.0153128	0.473465	-0.00821503	0.0640503	-0.0890669
C11orf49	P1P2	0.0780054	0.0174418	0.523519	-0.0242296	0.394983	0.0718736
C11orf52	P1	0.146385	-0.0143656	0.86621	-0.00501646	0.234506	-0.0506405
C11orf52	P2	0.344899	0.0185189	0.849746	0.00294597	0.31156	0.0485042
C11orf53	P1P2	0.428773	0.00760026	0.972702	0.00886917	0.251407	0.0500398
C11orf54	P1P2	0.191108	0.0269797	0.935357	-0.0116962	0.229168	0.0473461
C11orf57	P1P2	0.111381	-0.0196338	0.684872	-0.00216684	0.261649	-0.157366
C11orf58	P1P2	0.430808	0.000750857	0.978044	-0.0235329	0.446548	-0.0732754
C11orf63	P1P2	0.0817517	0.00100974	0.971541	0.0146814	0.966701	-0.0873581
C11orf65	P1P2	0.328695	0.00401096	0.311742	0.0103999	0.109945	0.0712639
C11orf68	P1P2	0.0870794	0.0199893	0.071827	-0.0336113	0.54869	-0.0378308
C11orf70	P1P2	0.636686	0.0176777	0.370898	-0.0230276	0.781928	0.0102346
C11orf71	P1P2	0.00586507	-0.0369741	0.334119	0.0485976	0.0959006	-0.101481
C11orf73	P1P2	0.722524	-0.00547655	0.0122458	-0.0434577	0.000405872	-0.128498
C11orf74	P1P2	0.424552	-0.0142136	0.21351	0.0201224	0.650265	0.0035646
C11orf80	P1P2	0.232544	-0.0266895	0.408604	0.0120432	0.656771	-0.0502916
C11orf82	P1P2	0.593033	-0.00537474	0.994539	-0.0243269	0.417573	-0.0227432
C11orf83	P1P2	0.563082	-0.0406458	0.1337	-0.0105261	0.0385053	-0.175464
C11orf84	P1P2	0.480389	-0.0293321	0.0366717	-0.0120483	0.115352	-0.167602
C11orf85	P1P2	0.328121	-0.0160998	0.777945	-0.0240745	0.563131	-0.225238
C11orf86	P1P2	0.988075	-0.00774853	0.458679	-0.0516459	0.0857952	-0.126209
C11orf87	P1P2	0.266642	-0.00889608	0.601655	0.00567448	0.62122	-0.0460215
C11orf88	P1P2	0.243275	0.00634477	0.878367	-0.00750241	0.335216	0.0555497
C11orf91	P1P2	0.114879	0.023058	0.128351	-0.0108692	0.861319	0.00947493
C11orf94	P1P2	0.635857	-0.00344541	0.811144	0.01461	0.373903	0.0578656
C11orf95	P1P2	0.608176	-0.0055732	0.136133	-0.0184726	0.0566203	-0.133194
C11orf96	P1P2	0.915291	-0.00518775	0.0515358	-0.0638488	0.0156331	-0.200551
C12orf10	P1P2	0.917391	0.00686809	0.0288058	0.0249704	0.0498612	0.126698
C12orf23	P1P2	0.141214	-0.0147499	0.0394277	0.0330132	0.119785	0.00794167
C12orf29	P1P2	0.476067	-0.000614896	0.185801	-0.0157659	0.310588	-0.060117
C12orf39	P1	0.894599	-0.00603261	0.0645219	0.0458075	0.0155583	0.0949334
C12orf39	P2	0.253624	-0.00444222	0.722259	-0.00918946	0.288768	-0.0409561
C12orf4	P1P2	0.890928	0.00746116	0.569615	0.00367489	0.254426	0.0538272
C12orf40	P1P2	0.0859072	-0.0194672	0.110345	0.0389994	0.511907	0.0192748
C12orf42	ENST00000378113.2,ENST00000548883.1	0.457412	-0.0541448	0.00409864	-0.06819	0.0434762	-0.539985
C12orf43	P1P2	0.383381	0.00544875	0.209465	0.0359275	0.184985	0.16348
C12orf44	P1P2	0.872607	0.000163253	0.753676	0.0103435	0.806156	-0.0175515
C12orf45	P1P2	6.66e-06	-0.14598	4.36e-05	0.201946	0.434994	-0.132948
C12orf49	P1P2	0.926582	-0.00944827	0.0482409	0.0129978	0.128245	0.0648651
C12orf5	P1P2	0.682915	-0.0290936	0.864836	0.0174113	0.140893	-0.0801444
C12orf50	P1P2	0.45408	0.0123026	0.149465	0.0289702	0.0163728	0.0968893
C12orf52	P1P2	0.506393	-0.0205699	0.793579	0.0342308	0.584931	-0.0747292
C12orf54	P1P2	0.101146	0.00648878	0.380156	0.00896556	0.02941	0.0858052
C12orf55	P1P2	0.634823	-0.00626295	0.7956	0.0108968	0.367528	-0.0235044
C12orf56	P1P2	0.202379	-0.00199401	0.180789	-0.0293279	0.705612	-0.0913244
C12orf57	P1P2	0.5001	-0.00855256	0.992448	-0.00810094	0.514343	-0.058783
C12orf60	P1P2	4.75e-07	-0.372142	0.245906	-0.0415519	6.1e-08	-1.32879
C12orf61	P1P2	0.650208	0.0202588	0.601249	-0.00498437	0.572992	0.105388
C12orf65	P1P2	0.025541	-0.115065	0.39414	-0.0388222	0.0226733	-0.451289
C12orf66	P1P2	0.0073928	0.0122132	3.01e-05	-0.107218	0.0136316	-0.326201
C12orf68	P1P2	0.630485	-0.00648826	0.157177	-0.0258811	0.160981	-0.142899
C12orf71	ENST00000429849.2	0.777091	0.00704073	0.512958	0.0204119	0.467137	0.0345993
C12orf73	P1	0.364052	-0.019559	0.395681	0.0194971	0.606302	-0.0249368
C12orf73	P2	0.273703	0.00478097	0.332809	-0.0105584	0.935194	-0.036418
C12orf74	P1P2	0.690172	0.0111798	0.639472	0.00922381	0.354679	0.029169
C12orf75	P1P2	0.754277	-0.00367023	0.0496452	-0.0347567	0.204708	-0.259369
C12orf76	P1P2	0.253141	0.00249297	0.196551	-0.0258029	0.45898	-0.117561
C12orf77	P1P2	0.053735	0.0162353	0.439143	-0.022874	0.65572	-0.0765068
C12orf79	P1P2	0.955447	-0.00733039	0.00678162	0.0435842	0.000961808	0.108451
C12orf80	P1P2	0.519741	0.0062491	0.275005	-0.00276487	0.0906697	0.0785524
C13orf35	ENST00000356049.1	0.974879	-0.0190294	0.950654	-0.00993092	0.493918	-0.0176764
C13orf45	P1P2	0.115281	0.018241	0.981296	0.00226962	0.270655	0.0435216
C14orf1	P1P2	0.851167	-0.00150744	0.275495	-0.0219618	0.382403	-0.0337214
C14orf105	P1P2	0.619184	-0.00586047	0.0153868	0.0315825	0.00694312	0.114022
C14orf119	P1P2	0.632549	0.00681527	0.000442738	-0.0834549	0.000502336	-0.278
C14orf132	P1P2	0.541541	-0.0208044	0.222651	-0.0115803	0.206062	-0.0784828
C14orf142	P1P2	0.609395	0.00872843	0.561931	0.00373786	0.26977	0.068396
C14orf159	P1P2	0.0531968	0.0155739	0.198475	0.00903291	0.00483732	0.0899973
C14orf164	P1P2	0.087294	-0.012349	0.0987765	0.0459509	0.341675	0.0623863
C14orf166	P1P2	3.58e-05	-0.194073	0.0407556	0.0885081	6.1e-06	-0.580799
C14orf166B	P1P2	0.419185	-0.00233727	0.0131192	0.0340263	0.0195717	0.0755079
C14orf169	P1P2	0.50565	0.00687396	0.00155448	-0.0838756	0.000775497	-0.234107
C14orf177	ENST00000325812.2	0.377862	0.00106209	0.401212	0.00932362	0.303151	0.0391389
C14orf178	P1P2	5.05e-06	-0.124558	0.00768199	-0.141545	5.17e-05	-0.986918
C14orf180	P1	0.0113023	0.0172198	0.450247	-0.0346497	0.256981	0.0361826
C14orf180	P2	0.760237	-0.00965208	0.903688	0.0252067	0.54966	0.0482427
C14orf182	P1P2	0.922433	-0.00730825	0.0536306	0.00806836	0.121385	0.108044
C14orf183	ENST00000305273.1	0.559366	0.00407606	0.0542472	0.0402089	0.0262132	0.0964177
C14orf2	P1P2	1.9e-07	-0.105634	0.087386	-0.077152	1.16e-05	-0.591742
C14orf28	P1P2	0.168434	0.0179913	0.639889	0.0209673	0.15651	0.144974
C14orf37	ENST00000267485.7	0.134817	-0.00675155	0.736485	-0.015493	0.119578	-0.0487564
C14orf39	P1P2	0.420189	0.0035622	0.96388	0.00845863	0.54966	0.0126812
C14orf79	P1P2	0.145982	-0.0122567	0.702288	-0.00265359	0.463935	-0.124292
C14orf80	P1P2	0.0192578	-0.0609299	0.0203539	-0.0729632	0.000866721	-0.426314
C14orf93	P1	0.440205	-0.0264888	0.05277	0.0290153	0.475913	0.0208568
C14orf93	P2	0.098693	-0.0166822	0.377946	0.027059	0.796935	0.00731375
C15orf26	ENST00000286732.4	0.463938	-0.00437654	0.760987	0.026392	0.676445	0.0332011
C15orf27	P1P2	0.598868	-0.0131735	0.624555	0.0174865	0.976443	-0.042659
C15orf32	P1P2	0.658797	-0.030226	0.393255	-0.00280426	0.769669	-0.140227
C15orf38	P1P2	0.82848	-0.00124359	0.263996	-0.0148693	0.210479	-0.0457959
C15orf38-AP3S2	P1	0.334913	0.00389615	0.787074	0.00645287	0.3117	0.0176237
C15orf38-AP3S2	P2	0.801893	0.00127181	0.496404	0.0224848	0.614048	0.0438363
C15orf39	P1P2	0.00781319	-0.0193903	0.00755649	0.0396003	0.315051	0.107124
C15orf40	P1P2	0.909767	0.00250017	0.606964	-0.0122277	0.680918	0.059548
C15orf41	P1P2	7.12e-05	-0.0846064	0.000192462	0.0711364	0.220721	-0.205448
C15orf43	P1P2	0.0556733	0.0242147	0.924016	0.00188169	0.486964	0.103879
C15orf48	P1P2	0.486003	-0.0123758	0.883652	-7.17e-05	0.893429	-0.038674
C15orf52	P1	0.407749	-0.010265	0.995934	-0.0471651	0.640244	-0.215346
C15orf52	P2	0.690814	0.00307256	0.582533	0.00775428	0.236574	0.040516
C15orf53	P1P2	0.0697165	-0.00747589	0.125596	0.00301397	0.322677	-0.0966288
C15orf54	P1P2	0.507879	0.00384742	0.430919	0.030402	0.212926	0.0992924
C15orf56	P1P2	0.602098	0.00230985	0.0139451	-0.029521	0.0187649	-0.0989341
C15orf57	P1P2	0.28597	0.0199451	0.020512	-0.0640223	0.0124707	-0.15126
C15orf59	P1P2	0.854354	-0.00417362	0.991519	0.00411362	0.889289	0.00478269
C15orf60	P1P2	0.972102	-0.000742545	0.364857	-0.0356955	0.470708	-0.108477
C15orf61	P1P2	0.364512	-0.0183931	0.860715	-0.0331994	0.193515	-0.130312
C15orf62	P1P2	0.228594	-0.0149523	0.0149123	0.0499577	0.0212275	0.0868435
C15orf65	P1P2	0.112165	0.017715	0.262877	0.00840987	0.0180581	0.123031
C16orf11	P1P2	0.791142	-0.0314958	0.00609512	-0.0517584	0.019755	-0.325748
C16orf13	P1P2	0.374263	-0.0274631	0.259416	0.0487405	0.600623	-0.0617352
C16orf3	ENST00000408886.2	0.59907	0.00372366	0.203813	0.0353619	0.015459	0.0794849
C16orf45	P1P2	0.0516091	-0.0252804	0.394548	0.0250436	0.150888	-0.0542459
C16orf46	P1P2	0.267017	-0.0125071	0.758769	0.00103237	0.5215	-0.114707
C16orf47	ENST00000358463.2	0.0616785	0.00671379	0.553321	-0.00862744	0.523025	0.0760322
C16orf52	P1P2	0.059254	-0.0500036	0.416243	0.0668195	0.0648906	-0.0203907
C16orf54	P1P2	0.761785	-0.00578831	0.96504	-0.034154	0.897341	-0.113875
C16orf58	P1P2	0.836405	-0.0087777	0.646986	-0.0238636	0.333177	-0.103491
C16orf59	P1P2	1.57e-05	-0.081433	0.0344903	-0.0459827	1.55e-05	-0.519072
C16orf62	P1P2	0.526086	-0.00469704	0.000125858	0.0461471	0.000148247	0.186599
C16orf70	P1P2	0.771091	-0.0339008	0.376059	-0.0277394	0.296103	-0.205425
C16orf71	P1P2	0.70348	0.00304947	0.231387	-0.00918744	0.315471	-0.0359276
C16orf72	P1	0.968168	-0.00397195	0.0817181	-0.0106404	0.0796161	-0.0556183
C16orf72	P2	0.509927	-0.0789307	0.104682	0.079628	0.978764	0.0350061
C16orf74	P1P2	0.68654	-0.0332856	0.686975	-0.00787965	0.255154	-0.12036
C16orf78	P1P2	0.510114	-0.0219395	0.274854	-0.00166081	0.89688	-0.0688156
C16orf80	P1P2	0.0668171	-0.024386	0.421606	-0.0173473	0.0102011	-0.139683
C16orf82	P1P2	0.659848	-0.0239512	0.697757	-0.023634	0.377509	-0.207728
C16orf86	P1P2	0.226469	-0.0298614	0.732317	-0.00636064	0.824677	-0.148701
C16orf87	P1P2	0.511046	-0.00485232	0.274982	-0.0200566	0.14422	-0.148736
C16orf89	P1P2	0.672084	-0.0146306	0.427349	-0.0034855	0.812469	-0.0208504
C16orf90	P1P2	0.584829	0.0156949	0.47167	-0.00728038	0.0803682	0.0398752
C16orf91	P1P2	0.174157	0.0108598	0.218373	-0.026147	0.690328	-0.0361925
C16orf92	P1P2	0.982518	0.00251766	0.281675	0.0167573	0.0801671	0.136991
C16orf93	P1P2	0.0487847	-0.0392789	0.0673058	0.0118699	0.758796	-0.178098
C16orf95	P1P2	0.431487	0.0120113	0.829712	-0.0167859	0.275493	0.00933786
C16orf96	P1P2	0.392633	0.0175865	0.460623	-0.0491012	0.669861	0.00645911
C16orf97	ENST00000562818.1	0.521362	0.0113103	0.0703684	0.0216266	0.00801211	0.0789052
C16orf97	ENST00000566314.1	0.141843	0.0131186	0.814985	0.0236535	0.0231622	0.0693183
C16orf97	ENST00000566628.1	0.802566	0.000317244	0.024811	0.0425846	0.0155956	0.117469
C17orf100	P1P2	4.52e-05	-0.060445	0.000743991	0.061252	0.240048	-0.051636
[truncated: 39,056 more rows]
