# Supplementary material for: Cellular response to small molecules that selectively stall protein synthesis by the ribosome
Source: PLoS Genet. 2019 Mar 15;15(3):e1008057. doi: 10.1371/journal.pgen.1008057 (PMC6436758; doi:10.1371/journal.pgen.1008057)
Supplement: S5 Table — (XLSX) [file pgen.1008057.s017.xlsx]

## Sheet: IDT_order
Target gene and sg number	Sequence	Comment
Scrambled_bottom	TTAGCTCTTAAACTTGTCTATTTACCCGACTCCCAACAAG	Control cell line
Scrambled_top	TTGGGAGTCGGGTAAATAGACAAGTTTAAGAGC	Control cell line
ALKBH8_1_bottomtom	TTAGCTCTTAAACTCTCCCCTGGGCGCGGCCACCAACAAG	Effect on mRNA level confirmed
ALKBH8_1_top	TTGGTGGCCGCGCCCAGGGGAGAGTTTAAGAGC	Effect on mRNA level confirmed
ALKBH8_2_bottom	TTAGCTCTTAAACCTGCGGTGTTCTGGTGCTACCAACAAG	Effect on mRNA level confirmed
ALKBH8_2_top	TTGGTAGCACCAGAACACCGCAGGTTTAAGAGC	Effect on mRNA level confirmed
ALYREF_1_bottom	TTAGCTCTTAAACGGAGGTCCGGAGGGTGCGTCCAACAAG	Effect on mRNA and protein level confirmed
ALYREF_1_top	TTGGACGCACCCTCCGGACCTCCGTTTAAGAGC	Effect on mRNA and protein level confirmed
ALYREF_2_bottom	TTAGCTCTTAAACGTCGGTTCCTGCCGCCTccCCAACAAG	Effect on mRNA and protein level confirmed
ALYREF_2_top	TTGGggAGGCGGCAGGAACCGACGTTTAAGAGC	Effect on mRNA and protein level confirmed
ASCC2_1_bottom	TTAGCTCTTAAACGAGGGGTTGTGAGCCGCCTCCAACAAG	Effect on mRNA and protein level confirmed
ASCC2_1_top	TTGGAGGCGGCTCACAACCCCTCGTTTAAGAGC	Effect on mRNA and protein level confirmed
ASCC2_2_bottom	TTAGCTCTTAAACccgACCACGGTGACAGCTCCCAACAAG	Effect on mRNA and protein level confirmed
ASCC2_2_top	TTGGGAGCTGTCACCGTGGTcggGTTTAAGAGC	Effect on mRNA and protein level confirmed
CHTOP_1_bottom	TTAGCTCTTAAACCGGGAGGAGCACTGGCGTCCCAACAAG	Effect on mRNA level confirmed
CHTOP_1_top	TTGGGACGCCAGTGCTCCTCCCGGTTTAAGAGC	Effect on mRNA level confirmed
CHTOP_2_bottom	TTAGCTCTTAAACTTCGTCTGCAGCGGCCGCCCCAACAAG	Effect on mRNA level confirmed
CHTOP_2_top	TTGGGGCGGCCGCTGCAGACGAAGTTTAAGAGC	Effect on mRNA level confirmed
CNOT10_1_bottom	TTAGCTCTTAAACCCGTCTGCCCACTCCTCTACCAACAAG	Effect on mRNA level confirmed
CNOT10_1_top	TTGGTAGAGGAGTGGGCAGACGGGTTTAAGAGC	Effect on mRNA level confirmed
CNOT10_2_bottom	TTAGCTCTTAAACCATCCTCTGTCTCGGCTGTCCAACAAG	Effect on mRNA level confirmed
CNOT10_2_top	TTGGACAGCCGAGACAGAGGATGGTTTAAGAGC	Effect on mRNA level confirmed
DDX39A_1_bottom	TTAGCTCTTAAACGTTCTTCTCCGCGCGCTGCCCAACAAG	Effect on mRNA level confirmed
DDX39A_1_top	TTGGGCAGCGCGCGGAGAAGAACGTTTAAGAGC	Effect on mRNA level confirmed
DDX39A_2_bottom	TTAGCTCTTAAACACTTCGGTTTTCCGCCGGGCCAACAAG	Effect on mRNA level confirmed
DDX39A_2_top	TTGGCCCGGCGGAAAACCGAAGTGTTTAAGAGC	Effect on mRNA level confirmed
DHX34_1_bottom	TTAGCTCTTAAACGTCCCAAGAGCGCTAGTCTCCAACAAG	Effect on mRNA level confirmed
DHX34_1_top	TTGGAGACTAGCGCTCTTGGGACGTTTAAGAGC	Effect on mRNA level confirmed
DHX34_2_bottom	TTAGCTCTTAAACAGGTTCTCCCAGGGACGCTCCAACAAG	Effect on mRNA level confirmed
DHX34_2_top	TTGGAGCGTCCCTGGGAGAACCTGTTTAAGAGC	Effect on mRNA level confirmed
ELP4_1_bottom	TTAGCTCTTAAACGCGGTAGTGTTGCCGCGAGCCAACAAG	Effect on mRNA level confirmed
ELP4_1_top	TTGGCTCGCGGCAACACTACCGCGTTTAAGAGC	Effect on mRNA level confirmed
ELP4_2_bottom	TTAGCTCTTAAACTTGCGGGCACGCGACCGTCCCAACAAG	Effect on mRNA level confirmed
ELP4_2_top	TTGGGACGGTCGCGTGCCCGCAAGTTTAAGAGC	Effect on mRNA level confirmed
MAGOHB_1_bottom	TTAGCTCTTAAACCTGGTGGGGGTGTTTTCAACCAACAAG	Effect on mRNA level confirmed
MAGOHB_1_top	TTGGTTGAAAACACCCCCACCAGGTTTAAGAGC	Effect on mRNA level confirmed
MAGOHB_2_bottom	TTAGCTCTTAAACCCGCCTGTACCCTCCACACCCAACAAG	Effect on mRNA level confirmed
MAGOHB_2_top	TTGGGTGTGGAGGGTACAGGCGGGTTTAAGAGC	Effect on mRNA level confirmed
NCBP1_1_bottom	TTAGCTCTTAAACTGCGTCGGCCAGCGGCCAGCCAACAAG	Effect on mRNA level confirmed
NCBP1_1_top	TTGGCTGGCCGCTGGCCGACGCAGTTTAAGAGC	Effect on mRNA level confirmed
NCBP1_2_bottom	TTAGCTCTTAAACACCCGGCGGCCTCTCCTGCCCAACAAG	Effect on mRNA level confirmed
NCBP1_2_top	TTGGGCAGGAGAGGCCGCCGGGTGTTTAAGAGC	Effect on mRNA level confirmed
NCBP2_1_bottom	TTAGCTCTTAAACCATTGTGGTCCGCTTCTCTCCAACAAG	Effect on mRNA level confirmed
NCBP2_1_top	TTGGAGAGAAGCGGACCACAATGGTTTAAGAGC	Effect on mRNA level confirmed
NCBP2_2_bottom	TTAGCTCTTAAACCGTAGGAGTCGCTGCGCAGCCAACAAG	Effect on mRNA level confirmed
NCBP2_2_top	TTGGCTGCGCAGCGACTCCTACGGTTTAAGAGC	Effect on mRNA level confirmed
PCBP1_1_bottom	TTAGCTCTTAAACctgcGACTACGCTGCGGCCCCAACAAG	Effect on mRNA level confirmed
PCBP1_1_top	TTGGGGCCGCAGCGTAGTCgcagGTTTAAGAGC	Effect on mRNA level confirmed
PCBP1_2_bottom	TTAGCTCTTAAACGACAATTCCCCTCCGAGATCCAACAAG	Effect on mRNA level confirmed
PCBP1_2_top	TTGGATCTCGGAGGGGAATTGTCGTTTAAGAGC	Effect on mRNA level confirmed
SMG1_1_bottom	TTAGCTCTTAAACGCTCCGAGGGGTGGAGGGCCCAACAAG	Effect on mRNA level confirmed
SMG1_1_top	TTGGGCCCTCCACCCCTCGGAGCGTTTAAGAGC	Effect on mRNA level confirmed
SMG1_2_bottom	TTAGCTCTTAAACCGGATACTTGGTgccgccgCCAACAAG	Effect on mRNA level confirmed
SMG1_2_top	TTGGcggcggcACCAAGTATCCGGTTTAAGAGC	Effect on mRNA level confirmed
UBR5_1_bottom	TTAGCTCTTAAACTCCATTTGGGGACTGGGAGCCAACAAG	Effect on mRNA and protein level confirmed
UBR5_1_top	TTGGCTCCCAGTCCCCAAATGGAGTTTAAGAGC	Effect on mRNA and protein level confirmed
UBR5_2_bottom	TTAGCTCTTAAACCTCCGGGCCGCGGACACACCCAACAAG	Effect on mRNA and protein level confirmed
UBR5_2_top	TTGGGTGTGTCCGCGGCCCGGAGGTTTAAGAGC	Effect on mRNA and protein level confirmed
UPF1_1_bottom	TTAGCTCTTAAACtcgaagccgccagccgctcCCAACAAG	Effect on mRNA level confirmed
UPF1_1_top	TTGGgagcggctggcggcttcgaGTTTAAGAGC	Effect on mRNA level confirmed
UPF1_2_bottom	TTAGCTCTTAAACcgcctcagctcccctcgaaCCAACAAG	Effect on mRNA level confirmed
UPF1_2_top	TTGGttcgaggggagctgaggcgGTTTAAGAGC	Effect on mRNA level confirmed
URM1_1_bottom	TTAGCTCTTAAACTTGTCAGTGGAGGTGGAGTCCAACAAG	Effect on mRNA level confirmed
URM1_1_top	TTGGACTCCACCTCCACTGACAAGTTTAAGAGC	Effect on mRNA level confirmed
URM1_2_bottom	TTAGCTCTTAAACCTGACAAGGGCGCAGCCATCCAACAAG	Effect on mRNA level confirmed
URM1_2_top	TTGGATGGCTGCGCCCTTGTCAGGTTTAAGAGC	Effect on mRNA level confirmed
YTHDC1_1_bottom	TTAGCTCTTAAACAGTCTGAGCCCTAACGAGACCAACAAG	Effect on mRNA level confirmed
YTHDC1_1_top	TTGGTCTCGTTAGGGCTCAGACTGTTTAAGAGC	Effect on mRNA level confirmed
YTHDC1_2_bottom	TTAGCTCTTAAACGCCGTCGCCATCTGTTTCCCCAACAAG	Effect on mRNA level confirmed
YTHDC1_2_top	TTGGGGAAACAGATGGCGACGGCGTTTAAGAGC	Effect on mRNA level confirmed
PELO_2_top	TTGGGCCAGCGGGAACTGTGTAGGTTTAAGAGC	Effect on mRNA and protein level confirmed
PELO_2_bottom	TTAGCTCTTAAACCTACACAGTTCCCGCTGGCCCAACAAG	Effect on mRNA and protein level confirmed
HBS1L_2_top	TTGGTGGCGCATAGGGGTTCTCCGTTTAAGAGC	Effect on mRNA and protein level confirmed
HBS1L_2_bottom	TTAGCTCTTAAACGGAGAACCCCTATGCGCCACCAACAAG	Effect on mRNA and protein level confirmed
ZNF622_1_top	TGGGCGTGTCGAGTGGCTCTTCCGTTTAAGAGC	Effect on mRNA level confirmed
ZNF622_1_bottom	TTAGCTCTTAAACGGAAGAGCCACTCGACACGCCAACAAG	Effect on mRNA level confirmed
ZNF622_2_top	TGGGTGGCTGCTGAGGCGGGTTAGTTTAAGAGC	Effect on mRNA level confirmed
ZNF622_2_bottom	TTAGCTCTTAAACTAACCCGCCTCAGCAGCCACCAACAAG	Effect on mRNA level confirmed
ASCC3_1_top	TGGGACGCAAAGACGCACAGACCGTTTAAGAGC	Effect on mRNA and protein level confirmed
ASCC3_1_bottom	TTAGCTCTTAAACGGTCTGTGCGTCTTTGCGTCCAACAAG	Effect on mRNA and protein level confirmed
ASCC3_2_top	TGGGCGCACAGACCCGGCGAGGAGTTTAAGAGC	Effect on mRNA and protein level confirmed
ASCC3_2_bottom	TTAGCTCTTAAACTCCTCGCCGGGTCTGTGCGCCAACAAG	Effect on mRNA and protein level confirmed
HSD17B10_1_top	TGGGGCAGCGTGTCGGAGCGTGAGTTTAAGAGC	Effect on mRNA level confirmed
HSD17B10_1_bottom	TTAGCTCTTAAACTCACGCTCCGACACGCTGCCCAACAAG	Effect on mRNA level confirmed
HSD17B10_2_top	TGGGGGAGTGGCCGGCGACAAGAGTTTAAGAGC	Effect on mRNA level confirmed
HSD17B10_2_bottom	TTAGCTCTTAAACTCTTGTCGCCGGCCACTCCCCAACAAG	Effect on mRNA level confirmed
EiF6_1_top	TTGGGACGGAGGCCGGGATACTTGTTTAAGAGC	Effect on mRNA level confirmed
EiF6_2_top	TTGGGCGGGACCCGAGGACGGAGGTTTAAGAGC	Effect on mRNA level confirmed
EiF6_1_bottom	TTAGCTCTTAAACAAGTATCCCGGCCTCCGTCCCAACAAG	Effect on mRNA level confirmed
EiF6_2_bottom	TTAGCTCTTAAACCTCCGTCCTCGGGTCCCGCCCAACAAG	Effect on mRNA level confirmed
NEMF_1_top	TTGGGAGTCCGGCCGGGCAGTAGGTTTAAGAGC	Effect on mRNA and protein level confirmed
NEMF_1_bottom	TTAGCTCTTAAACCTACTGCCCGGCCGGACTCCCAACAAG	Effect on mRNA and protein level confirmed
