# Supplementary material for: Cellular response to small molecules that selectively stall protein synthesis by the ribosome
Source: PLoS Genet. 2019 Mar 15;15(3):e1008057. doi: 10.1371/journal.pgen.1008057 (PMC6436758; doi:10.1371/journal.pgen.1008057)
Supplement: S7 Table — (XLSX) [file pgen.1008057.s019.xlsx]

## Sheet: Sheet1
Target	Forward (5'-3')	Reverse (5'-3')
ALYREF	GCCTATAATGCGAGAATGGACAC	CAACCAGGGAGCAAGAGGAGA
ASCC2	GAGAAATGAAACCAGACCCTACACC	GTCCCTGCTGAACACATCAAACTC
ASCC3	GTGAGCCAGGCCGAGAGTTTC	AAGGCTCCTGTGAGACGAGGT
HBS1L	GAAGAGCAGAGTTCAACCCC	TTCCCAGCATCAACATGACC
PPIA	AGCGCTTTGGGTCCAGGAAR	GTGGAGGGGTGCTCTCCTGA
PELO	GGGTAGATTTTCGCTGCAGT	CTTCGACTCATGCAGCCTAG
NEMF	TGACACCAGGAGAACCCATCC	TGGTACACCCACCAAGCACT
UBR5	ACGAGAAGGAAAGCACCATG	CTTCTCAGAAACTTCTCGTAAC
