# Supplementary material for: Cellular response to small molecules that selectively stall protein synthesis by the ribosome
Source: PLoS Genet. 2019 Mar 15;15(3):e1008057. doi: 10.1371/journal.pgen.1008057 (PMC6436758; doi:10.1371/journal.pgen.1008057)
Supplement: S8 Table — (XLSX) [file pgen.1008057.s020.xlsx]

## Sheet: Figure 1B
Compound(uM)	Compound(uM)	Log10(uM)	846						503
			Rep1	Rep2	Rep3	Rep4	Average	Stdev	Rep1	Rep2	Rep3	Average	Stdev
0			100				100	0	100			100	0
0.0024	2.4	-2.61979
0.012	12	-1.92082	118.482	91.1292	99.1566	87.2913	99.0148	13.8879	127.572	93.7943	92.5331	104.633	19.8755
0.06	60	-1.22185	106.622	125.851	111.419	90.4492	108.585	14.5933	97.4463	125.546	62.002	94.9982	31.8428
0.3	300	-0.522879	82.6432	81.5351	71.1936	67.2655	75.6594	7.60917	63.1656	79.0985	65.4035	69.2225	8.62572
1.5	1500	0.176091	25.7685	27.0161	40.1813	33.7608	31.6817	6.66586	31.7416	13.6148	33.7108	26.3557	11.0778
7.5	7500	0.875061	14.255	15.5184	17.279	19.1266	16.5447	2.12142	12.7834	18.7926	22.7594	18.1118	5.02276
37.5	37500	1.57403	15.6401	10.7974	24.4806	22.0534	18.2429	6.20854	13.9087	16.2798	26.4929	18.8938	6.68691

## Sheet: Figure 3A
	Rho screen (PF8503)	PF8503 (7.5uM)
		Rep1	Rep2	Rep3	Mean	StDev
Scrambled	0	-0.04	-0.03	-0.06	-0.0433333	0.0152753
ZNF622	0.201912	0.19	0.16	0.18	0.176667	0.0152753
EIF6	0.281658	0.31	0.32	0.33	0.32	0.01
HSD17B10	0.593199	0.68	0.62	0.67	0.656667	0.0321455
ASCC2	-0.42488	-0.42	-0.41	-0.41	-0.413333	0.0057735
ASCC3	-0.517249	-0.59	-0.57	-0.51	-0.556667	0.0416333
NEMF	0.194853	0.1	0.12	0.13	0.116667	0.0152753
HBS1L	0.201713	0.24	0.17	0.18	0.196667	0.0378594
UBR5	-0.0393755	-0.16	-0.16	-0.13	-0.15	0.0173205
ALYREF	-0.182216	-0.33	-0.35	-0.35	-0.343333	0.011547

## Sheet: Figure 3B
	DMSO				PF8503
	Rep1	Rep2	Rep3	Rep4	Rep1	Rep2	Rep3	Rep4
ASCC2_sg1	0.0812868	0.0757017	0.0718733	0.0682233	0.177899	0.146245	0.135361	0.204547
ASCC2_sg2	0.0862357	0.0665326	0.136282	0.138355	0.289959	0.296122	0.890747	0.989734
ASCC3_sg1	0.0577437	0.0571968	0.0851817	0.126965	0.858349	0.987348	1.85692	2.00323
ASCC3_sg2	0.0656942	0.0605605	0.127784	0.130694	0.508441	0.916876	1.36055	1.32445
Scrambled	0.102809	0.105648	0.0554847	0.062559	0.105268	0.120805	0.0784191	0.0813358

## Sheet: Figure 4B
	DMSO		PF8503
	Rep1	Rep2	Rep1	Rep2
Scrambled	1	0	1	0
ASCC2	1.12123	0.131346	1.2844	0.225907
HBS1L	1.14512	0.0230506	1.1519	0.0577707
ASCC3	0.925765	0.112235	0.99343	0.336283

## Sheet: Figure 4D
PF8503(uM)	Scrambled RNA						ASCC2 KD						ASCC3 KD						HBS1L KD
	Rep1	Rep2	Rep3	Average	StDev		Rep1	Rep2	Rep3	Average	StDev		Rep1	Rep2	Rep3	Average	StDev		Rep1	Rep2	Rep3	Average	StDev
0.06	0.925006	0.919807	0.856565	0.900459	0.0381024		0.753802	0.795546	0.762301	0.77055	0.0220606		0.866527	0.847281	0.896666	0.870158	0.024892		0.852771	0.869101	0.862458	0.861443	0.00821234
0.1	0.967516	0.844819	0.899176	0.903837	0.0614813		0.937456	1.12901	0.920284	0.995584	0.115871		0.90499	0.957411	0.9816	0.948	0.0391627		0.950497	0.910993	0.892802	0.918097	0.0294964
0.2	0.823172	0.736646	0.659638	0.739819	0.0818132		0.651389	0.827617	0.673318	0.717441	0.096043		0.650559	0.684528	0.670625	0.668571	0.0170776		0.708235	0.753087	0.688631	0.716651	0.033042
0.3	0.630466	0.679583	0.664744	0.658264	0.0251918		0.41509	0.377283	0.400136	0.397503	0.0190401		0.574514	0.548793	0.510184	0.544497	0.0323796		0.629086	0.6626	0.491491	0.594392	0.0906772
0.4	0.46269	0.453581	0.526481	0.480917	0.0397218		0.463153	0.51023	0.406662	0.460015	0.0518554		0.532698	0.447674	0.376152	0.452175	0.0783698		0.574376	0.580097	0.459268	0.537914	0.0681693
0.5	0.407115	0.471712	0.454751	0.444526	0.0334904		0.402341	0.472641	0.44908	0.441354	0.0357808		0.403579	0.376639	0.348625	0.376281	0.027479		0.47036	0.465312	0.395139	0.443603	0.0420472
1.25	0.21	0.25		0.23	0.0282843		0.21	0.23		0.22	0.0141421		0.253828	0.249419		0.251623	0.00311788
1.5	0.227496	0.22218	0.168348	0.206008	0.0327228		0.125509	0.136605	0.134925	0.132346	0.00598043		0.333474	0.283356	0.349658	0.322163	0.0345677		0.263189	0.276283	0.118519	0.21933	0.0875505
5	0.12	0.16		0.14	0.0282843		0.12	0.15		0.135	0.0212132		0.171934	0.17		0.170967	0.00136762
7.5	0.0533437	0.0482258	0.0495817	0.0503837	0.00265155		0.0549593	0.048443	0.0440521	0.0491515	0.00548802		0.0576247	0.0552587	0.0803135	0.0643989	0.0138331		0.0685664	0.0802708	0.0612701	0.0700358	0.00958522

## Sheet: Figure 5B
Phenotypes of double KD
	Rep1	Rep2	Rep3	Rep4	Rep5	Rep6	Average	StDev
mU6NC-hU6ASCC3	-0.19	-0.21	-0.24				-0.213333	0.0251661
mU6ASCC2-hU6ASCC3	-0.03	-0.1	-0.07				-0.0666667	0.0351188
mU6NEMF-hU6ASCC3	0.02	0.04	0.01	-0.2	-0.19	-0.19	-0.085	0.119122
mU6HBS1L-hU6ASCC3	0.41	0.44	0.49	0.21	0.18	0.19	0.32	0.141421
Expected phenotype based on single mU6 promoter cell lines and on hU6 double guide cell lines for ASCC3
	Rep1	Rep2	Rep3
ASCC3 with hU6 promoter	-0.19	-0.21	-0.24
expected phenotype for ASCC3 becomes					Sum of phenotypes of single KD			Average	stdev
average ASCC3 with hU6	-0.213333				-0.19	-0.21	-0.24	-0.213333	0.0251661	Scrambled-ASCC3
ASCC2	-0.42	-0.41	-0.41		-0.633333	-0.623333	-0.623333	-0.626667	0.0057735	ASCC2-ASCC3
NEMF	0.1	0.12	0.13		-0.113333	-0.0933333	-0.0833333	-0.0966667	0.0152753	NEMF-ASCC3
HBS1L	0.24	0.17	0.18		0.0266667	-0.0433333	-0.0333333	-0.0166667	0.0378594	HBS1L-ASCC3

## Sheet: Figure 6D
	PF8503 (7.5uM)			HHT (20nM)			PF846 (7.5uM)
	Rep1	Rep2	Rep3	Rep1	Rep2	Rep3	Rep1	Rep2	Rep3
Scrambled	-0.04	-0.03	-0.06	0.01	0.01	0.01
ALYREF	-0.33	-0.35	-0.35	-0.05	-0.06	-0.09	-0.27	-0.3	-0.35
ASCC2	-0.42	-0.41	-0.41	-0.16	-0.16	-0.18	-0.14	-0.16	-0.14
ASCC3	-0.59	-0.57	-0.51	-0.24	-0.24	-0.23	-0.13	-0.12	-0.14
HBS1L	0.24	0.17	0.18	0.19	0.18	0.19	0.31	0.26	0.29
NEMF	0.1	0.12	0.13	0.14	0.17	0.16	0.08	0.07	0.05
UBR5	-0.16	-0.16	-0.13	-0.01	-0.03	-0.03	-0.03	-0.05	-0.05

## Sheet: Figure S1
PF846
%of NA
	1	2	Average	Stdev
0	100	85.2048	92.6024	10.4618
0.3	86.9119	89.0025	87.9572	1.47828
1.5	86.231	82.9677	84.5994	2.30749
7.5	67.8699	65.1409	66.5054	1.92967
37.5	52.7276	50.5333	51.6305	1.55158
PF8503
	1	2	Average	Stdev
0	100	85.2048	92.6024	10.4618
0.3		89.2754	89.2754	1.2
1.5	88.9658	75.8602	82.413	9.26709
7.5	76.719	61.8144	69.2667	10.5391
37.5	52.9074	41.9052	47.4063	7.77979
Note1: Each experiment (1, 2) carried out in biological triplicate, except for 0.3 uM PF8503.
Note2: StDev for 0.3 uM PF8503 comes from biological triplicate of experiment 2.

## Sheet: Figure S6B
	Replicate 1		Replicate 2		Replicate 3
Sample	Date	Results	Date	Results	Date	Results	Std dev	Avg
HBS1L	2022-08-04	94	2022-08-02	86	2022-08-02	80	0.0702377	0.133333
ASCC2	2022-11-16	82	2022-08-10	74	2022-10-06	63	0.0953939	0.27
ASCC3	2022-08-10	93	2022-10-21	78	2022-03-10	78	0.0866025	0.17
NEMF	2022-11-16	96	2022-03-10	95	2022-03-03	98	0.0152753	0.0366667
ALYREF	2022-03-10	74	2022-11-16	45	2022-03-03	73	0.164621	0.36
UBR5	2022-03-04	90	2022-03-10	96	--	--	0.0424264	0.07

## Sheet: Figure S7
Target	PF8503 sg#1	DMSO sg#1	PF8503 sg#2	DMSO sg#2
Scrambled	0.350519	0.0871283	0.168671	0.0735819
ALKBH8	0.270324	0.0758161	0.137733	0.0716857
ALYREF	0.853131	0.0884875	0.758877	0.10752
ASCC2	1.68547	0.0603326	2.05882	0.080096
CHTOP	0.826175	0.0692582	0.81098	0.0810286
CNOT10	0.124936	0.0330154	0.128181	0.078316
DDX39A	0.878116	0.090037	0.608242	0.0763554
DHX34	0.276231	0.0817782	0.250455	0.0720427
ELP4	0.0534631	0.0324148	0.0533975	0.0358018
MAGOHB	0.297009	0.0774743	0.443821	0.0793693
NCBP1	0.739291	0.083636	0.516357	0.102963
NCBP2	0.299035	0.0347931	0.456246	0.0384324
PCBP1	0.807337	0.0661527	1.07094	0.0877334
SMG1	0.25002	0.0977234	0.419188	0.0761587
UBR5	0.375782	0.078955	0.351895	0.0995664
UPF1	0.530578	0.0828523	0.582244	0.0779126
URM1	0.0601315	0.0724028	0.063109	0.0707097
YTHDC1	0.683199	0.116908	0.835684	0.0647687

[truncated: 3 more sheets: Figure S9B, Figure S10C, Figure S11]
