# Supplementary material for: Cellular response to small molecules that selectively stall protein synthesis by the ribosome
Source: PLoS Genet. 2019 Mar 15;15(3):e1008057. doi: 10.1371/journal.pgen.1008057 (PMC6436758; doi:10.1371/journal.pgen.1008057)
Supplement: S1 Text — Additional file S1: Shell script used to perform alignment and filtering of raw sequences (without rRNA) and to create the nucleotide and codon maps. Additional file S2: Python script used to filter alignments. Modified from [10] Additional file S3: Positional_read_map.py, script used to make the nucleotide readmaps. Modified from [10] Additional file S4: This script converts a nucleotide map to a codon map. Identical to Additional file S5: This script normalizes a nucleotide or codon-based readmap to reads per million. Identical to [10] Additional file S6: This script makes cumulative readmaps and DMax calculations. Identical to [10] Additional file S7: This script filters CDS reads 3’ of the DMax position. Modified from [10]. (TXT) [file pgen.1008057.s021.txt]

#Additional file S1: Shell script used to perform alignment and filtering of raw sequences (without rRNA) and to create the nucleotide and codon maps.
#!/bin/bash


samples[1]=503_1hr_rep1
samples[2]=503_1hr_rep2
samples[3]=503_1hr_rep3
samples[4]=846_1hr_rep1
samples[5]=846_1hr_rep2
samples[6]=846_1hr_rep3
samples[7]=Veh_1hr_rep1
samples[8]=Veh_1hr_rep2
samples[9]=Veh_1hr_rep3


for i in 1 2 3 4 5 6 7 8 9 
do      
    sample=${samples[${i}]}
        echo $sample
        bowtie -l23 -a --best --strata /Reference/grch38/KnownCanonical/knowncanonical_coding /${sample}_norrna.fq > bowtie_alignement/${sample}_aligned.txt 
        ./Current_python_scripts/filter_alignments.py bowtie_alignement/${sample}_aligned.txt ${sample}_filtered.txt 1
        python positional_read_map.py filtered_alignment/${sample}_filtered.txt readmap/${sample}_readmap.txt
        python Additional_file_S4.py nt_readmap/${sample}_readmap.txt codon_readmap/${sample}_codonmap.txt
        python Additional_file_S5.py codon_readmap/${sample}_codonmap.txt normalized_map/${sample}_norm_codonmap.txt


done


#!/bin/bash


samples[1]=503
samples[2]=846


for i in  1 2 
do
        sample=${samples[$i]}
        echo $sample


        python Additional_file_S6.py codon_readmap/${sample}_1hr_rep2_codonmap.txt,codon_readmap/${sample}_1hr_rep3_codonmap.txt,codon_readmap/${sample}_1hr_rep4_codonmap.txt codon_readmap/Veh_1hr_rep2_codonmap.txt,codon_readmap/Veh_1hr_rep3_codonmap.txt,codon_readmap/Veh_1hr_rep4_codonmap.txt gene_name.txt ${sample}_1hr_cu_map.txt ${sample}_1hr_dmax.txt 50
        python Additional_file_S7_test.py Calc_Dmax/${sample}_1hr_dmax.txt codon_readmap/Veh_1hr_rep2_codonmap.txt,codon_readmap/Veh_1hr_rep3_codonmap.txt,codon_readmap/Veh_1hr_rep4_codonmap.txt,codon_readmap/${sample}_1hr_rep2_codonmap.txt,codon_readmap/${sample}_1hr_rep3_codonmap.txt,codon_readmap/${sample}_1hr_rep4_codonmap.txt untreated,untreated,untreated,treated,treated,treated CDS_length_ref2.txt Calc_Dmax/${sample}_1hr_full_transcript.txt  1 10 10


done


#Additional file S2: Python script used to filter alignments. Modified from Lintner et al. 2017


#!/usr/bin/env python


import sys


print "Launching Python version "+sys.version              
print 'This script filters mismatches and nonredundant hits from a bowtie output.'


if len(sys.argv) != 4:
    print "This script takes three arguments, an input file, an output, and a maximum number of places a read can align to."


input_alignments = sys.argv[1]
output_alignments = sys.argv[2]


max_redundancy = int(sys.argv[3])


f = open(input_alignments, 'r')
o = open(output_alignments, 'w')
line = f.readline()
fields = line.split()
input_alignments = 0
output_alignments = 0
while line != '':
    input_alignments += 1
    if int(fields[7])+1 <= max_redundancy:
        o.write(line)
        output_alignments += 1
    line = f.readline()
    fields = line.split()


f.close()
o.close()


print "Alignments input: "+str(input_alignments)
print "Alignments output: "+str(output_alignments)


#Additional file S3: Positional_read_map.py, script used to make the nucleotide readmaps. Modified from Lintner et al. 2017


#!/usr/bin/env python
#This script maps reads on transcipts.


import sys


if len(sys.argv) != 3 :
        print "this script takes two arguments, a bowtie alignment file and a name for the output file"
        print "The reference file is the fasta file used for alignment. It needs to be in the folder where the script runs"
        print "The reference file has 3'UTR and 5'UTR in small characters and CDS in caps, this is an option that can be selected when downloading from ucsc"
        sys.exit()


import time


start = time.time()


#the reference file is hardcoded in this script
reference_file = "gencode_knowncanonical_coding_filtered.fa" #reference fasta file downloaded from UCSC


#This is the standard output from bowtie1
input_file = str(sys.argv[1])
output_file = str(sys.argv[2])


#Step 1: Making dictionaries of CDS start, end and transcript length for each transcript in the reference file (here protein coding knowncanonical).
transcripts = []
CDS_starts = {}
CDS_ends = {}
lengths = {}
r = open(reference_file, 'r')


for line in r:
    if line.startswith('>'):
        if transcripts:
            CDS_starts[fields[0][1:]] = CDS_start
            if CDS_end == 0:
                CDS_end = nt
            CDS_ends[fields[0][1:]] = CDS_end
            lengths[fields[0][1:]] = nt
            
        fields = line.split()
        transcripts.append(fields[0][1:]) #take gene name from first line without the first character > store it in variable gene
        nt = 0
        CDS_start = 0
        CDS_end = 0
    else:
        for char in line: #read each character (nucleotide) in the sequence
            if char.isupper():
                nt += 1
                if CDS_start == 0:
                    CDS_start = nt
            elif char.islower():
                nt += 1
                if CDS_end == 0 and CDS_start != 0:
                    CDS_end = nt - 1


CDS_starts[fields[0][1:]] = CDS_start
if CDS_end == 0:
       CDS_end = nt
CDS_ends[fields[0][1:]] = CDS_end
lengths[fields[0][1:]] = nt


r.close()


end = time.time()
print("ref file parsed in " + str(end-start) + " seconds")


#Step 2: Making a read map as a dictionary and positioning the reads from the alignment file along each transcript
start = time.time()


read_map = {}
for i in transcripts:
    read_map[i] = {}
    for j in range(1, lengths[i]+1):
        read_map[i][j] = 0
f = open(input_file, 'r')
entry = f.readline()
loop_count = 0
while entry != '':
    loop_count += 1
    if loop_count % 500000 == 0:
        print("sequences processed: " + str(loop_count))
    columns = entry.split()
    if len(columns) > 4:
        gene = columns[3]
        alignment_start = columns[4]
        seq = columns[5]
        #here the poffset is determined depending on the length of the footprint
        if len(seq) < 27:
            position = int(alignment_start) + 14
        elif 27 <= len(seq) <= 29:
            position = int(alignment_start) + 15
        else: # len(seq) > 29
            position = int(alignment_start) + 16


        if gene in read_map:
            if position in read_map[gene]:
                read_map[gene][position] += 1
            else:
               print("missing position in readmap" + str(gene) + str(position))
        else:
            print("missing gene in readmap: " + str(gene))
    else:
        print("bad entry in alignment file: " + str(entry))
    entry = f.readline()
f.close()


end = time.time()
print("alignment file parsed in " + str(end-start) + " seconds")


#Step 3: Writing the output file
start = time.time()


o = open(output_file, 'w')
o.write("Gene\tnucleotide\telement\tposu\tposd\treads\n")
for i in transcripts:
    for x in range(1, int(lengths[i])+1):
        if x < CDS_starts[i]:
            o.write(str(i)+'\t'+str(x)+'\t5-UTR\t'+str(x)+'\t'+str(x-CDS_starts[i])+'\t'+str(read_map[i][x])+'\n')
        elif CDS_starts[i] <= x <= CDS_ends[i]:
            o.write(str(i)+'\t'+str(x)+'\tCDS\t'+str(x-CDS_starts[i]+1)+'\t'+str(x-CDS_ends[i]-1)+'\t'+str(read_map[i][x])+'\n')
        else:
            o.write(str(i)+'\t'+str(x)+'\t3-UTR\t'+str(x-CDS_ends[i])+'\t'+str(x-lengths[i]-1)+'\t'+str(read_map[i][x])+'\n')
o.close()


end = time.time()
print("output file written in " + str(end-start) + " seconds")


#Additional_file_S4.py identical to Lintner et al. 2017


#!/usr/bin/env python


# This script converts a nucleotide map to a codon map.
print "This script converts nucleotide readmaps to codon readmaps."
import sys


if len(sys.argv) != 3:
    print "This script takes two arguments, an input file and an output file"
    sys.exit


input_file = sys.argv[1]
output_file = sys.argv[2]
#The code follows.


f = open(input_file, 'r')
o = open(output_file, 'w')
line = f.readline()
fields = line.split()


line = f.readline()
fields = line.split()
loop_count = 0
while line != '':


    current_gene = fields[0]
    reads = {}
    positions = []
    codons = []
    codon_reads = {}
    while current_gene == fields[0]:
        if 'CDS' in fields:
            positions.append(fields[3])
            reads[fields[3]] = fields[5]
        line = f.readline()
        if line == '':
            break
        fields = line.split()
   
    codons = range(1, len(positions)/3+1)
    for i in codons:
        codon_reads[int(i)] = 0
    for item in positions:
        if (int(item)+2)/3 in codons:
            codon_reads[int(int(item)+2)/3] += int(reads[item])
    for j in codons:
        o.write(current_gene+'\t'+str(j)+'\t'+str(codon_reads[j])+'\n')
    loop_count += 1
    if loop_count % 1000 == 0:
        print "processed "+str(loop_count)+" loci"
f.close()
o.close()


#Additional_file_S5.py identical to Lintner et al. 2017


#!/usr/bin/env python


print "this script normalizes a nucleotide or codon-based readmap to reads per million."
import sys
if len(sys.argv) != 3:
    print "this script takes two arguments, an input file and an output file."
    sys.exit()


input_file = str(sys.argv[1])
output_file = str(sys.argv[2])


f = open(input_file, 'r')
total_reads = 0
reads = {}
genes = []
positions = {}
line = f.readline()
fields = line.split()
loop_count = 0
while line != '':
    current_gene = fields[0]
    reads[current_gene] = {}
    positions[current_gene] = []
    genes.append(current_gene)
    loop_count += 1
    while current_gene == fields[0]:
        reads[current_gene][fields[1]] = int(fields[2])
        positions[current_gene].append(fields[1])
        total_reads += int(fields[2])
        line=f.readline()
        fields=line.split()
        if line == '':
            break
    if loop_count % 5000 == 0:
        print "read "+str(loop_count)+" genes."
o = open(output_file, 'w')
for g in genes:
    for p in positions[g]:
        o.write(str(g)+'\t'+str(p)+'\t'+str(float(reads[g][p])/float(total_reads)*1000000)+'\n')
o.close()
    


f.close()


#Additional file S6: identical to Additional_file_S11.py of Lintner et al. 2017


#!/usr/bin/env python


import sys
if len(sys.argv) != 7:
    print "this script takes six arguments, a comma-separated list of treatment codonmaps, a comma separated list of vehicle readmaps," 
    print "a gene name reference, an output file of cumulative distribution maps, an output file of DMax positions, and a read count cutoff"
    sys.exit()


gene_name_reference = sys.argv[3]


treatment_datasets = sys.argv[1].split(',')
vehicle_datasets = sys.argv[2].split(',')
output_cu_maps = sys.argv[4]
output_max_D = sys.argv[5]
reads_cutoff = int(sys.argv[6])


names = {}
r = open(gene_name_reference, 'r')
line = r.readline()
fields = line.split()
while line != '':
    names[fields[0]] = fields[1]
    line = r.readline()
    fields = line.split()
r.close()
transcripts = []
positions = {}
reads_t = {}
reads_v = {}
total_reads_t = {}
total_reads_v = {}


treatment_count = 0
for i in treatment_datasets:
    f = open(i, 'r')
    line = f.readline()
    fields = line.split()
    while line != '':
        if treatment_count == 0:
            if fields[0] not in transcripts:
                transcripts.append(fields[0])
                positions[fields[0]] = []
                reads_t[fields[0]] = {}
                total_reads_t[fields[0]] = 0
            positions[fields[0]].append(fields[1])
            reads_t[fields[0]][fields[1]] = int(fields[2])
            total_reads_t[fields[0]] += int(fields[2])
        else:
            reads_t[fields[0]][fields[1]] += int(fields[2])
            total_reads_t[fields[0]] += int(fields[2])
        line = f.readline()
        fields = line.split()
    f.close()
    treatment_count += 1
    print "Read "+str(treatment_count)+" treatment datasets."


vehicle_count = 0
for j in vehicle_datasets:
    f = open(j, 'r')
    line = f.readline()
    fields = line.split()
    while line != '':
        if vehicle_count == 0:
            if fields[0] not in reads_v:
                reads_v[fields[0]] = {}
                total_reads_v[fields[0]] = 0
            reads_v[fields[0]][fields[1]] = int(fields[2])
            total_reads_v[fields[0]] += int(fields[2])
        else:
            reads_v[fields[0]][fields[1]] += int(fields[2])
            total_reads_v[fields[0]] += int(fields[2])
        line = f.readline()
        fields = line.split()
    f.close()
    vehicle_count += 1
    print "Read "+str(vehicle_count)+" vehicle datasets." 


o = open(output_cu_maps, 'w')
p = open(output_max_D, 'w')
o.write('transcript\tposition\ttreatment reads\tvehicle reads\ttreatment cumulative reads\tvehicle cumulative reads\n')
p.write('transcript\tmax D\tmax D pos\tmin D\tmin D pos\ttreatment reads\tvehicle reads\n')


gene_count = 0
for k in transcripts:
    if (total_reads_v[k]+total_reads_t[k])/2 >= reads_cutoff:
        cum_t = 0
        sum_t = 0
        cum_v = 0
        sum_v = 0
        max_D = 0
        max_Dpos = 0
        min_D = 0
        min_Dpos = 0
        for l in positions[k]:
            sum_t += int(reads_t[k][l])
            sum_v += int(reads_v[k][l])
            cum_t = float(sum_t)/float(total_reads_t[k])
            cum_v = float(sum_v)/float(total_reads_v[k])
            if cum_t - cum_v >= max_D:
                max_D = cum_t - cum_v
                max_Dpos = l
            if cum_t - cum_v <= min_D:
                min_D = cum_t - cum_v
                min_Dpos = 0
            o.write(str(k)+'\t'+str(l)+'\t'+str(reads_t[k][l])+'\t'+str(reads_v[k][l])+'\t'+str(cum_t)+'\t'+str(cum_v)+'\n')
        p.write(str(k)+'\t'+str(names[k])+'\t'+str(max_D)+'\t'+str(max_Dpos)+'\t'+str(min_D)+'\t'+str(min_Dpos)+'\t'+str(total_reads_t[k])+'\t'+str(total_reads_v[k])+'\n')
        gene_count += 1
        if gene_count % 10000 == 0:
            print "wrote out "+str(gene_count)+" genes."


o.close()
p.close()


#Additional file S7: Modified from Lintner et al 2017


#!/usr/bin/env python


import sys
if len(sys.argv) != 9:
    print "This script takes eight arguments, the DMax output from a cumulative readmaps calcultion, a comma separated list of codon-based readmaps with untreated listed first, a comma-separated list of dataset types (treated vs untreated), an output filename, a DMax cutoff, a default 5' cutoff codon, and a default 3' codon cutoff"
    sys.exit()


stall_sites = str(sys.argv[1])
input_datasets = str(sys.argv[2])
data_types = str(sys.argv[3]).split(',')
element_lengths = str(sys.argv[4])
output_file = str(sys.argv[5])
dmax_cutoff = float(sys.argv[6])
default_codon_cutoff = int(sys.argv[7])
end_cutoff = int(sys.argv[8])


#Reading the stall sites and putting them in a dictionary.
stalls = {}
r = open(stall_sites, 'r')
line = r.readline()
line = r.readline()
fields = line.split()
while line != '':
    if float(fields[2]) >= dmax_cutoff:
        stalls[fields[0]] = fields[3]
    line = r.readline()
    fields = line.split()


r.close()
print "finished reading DMax positions."
print str(len(stalls))+" transcripts have DMax greater than "+str(dmax_cutoff)


#Reading the cds lengths and putting them in a dictionary
cds_lengths = {}
s = open(element_lengths, 'r')
e = open('error_log.txt', 'w')
line = s.readline()
fields = line.split()
while line != '':
    cds_lengths[fields[0]] = int(fields[1])/3
    line = s.readline()
    fields = line.split()
s.close()
size_dict = len(cds_lengths)
print(size_dict)
print(cds_lengths.keys()[0])


datasets = input_datasets.split(',')


reads = {}
for item in datasets:
    reads[item] = {}
    genes = []
    f = open(item, 'r')
    line = f.readline()
    fields = line.split()
    loop_count = 0
    while line != '':
        current_gene = fields[0]
        total_reads = 0
        while current_gene == fields[0]:
            if current_gene in stalls and current_gene in cds_lengths:
                if int(fields[1]) > int(stalls[current_gene]) and int(fields[1]) <= cds_lengths[current_gene] - end_cutoff:
                    total_reads += int(fields[2])
                else:
                    pass
            elif current_gene not in stalls and current_gene in cds_lengths:
                if int(fields[1]) >= default_codon_cutoff and int(fields[1]) <= cds_lengths[current_gene] - end_cutoff:
                    total_reads += int(fields[2])
                else:
                    pass
            else:
                e.write(current_gene+'\t'+'not found'+'\n') 
                while current_gene == fields[0]:
                        line = f.readline()
                        fields = line.split()
            line = f.readline()
            fields = line.split()
            if line == '':
                break
        reads[item][current_gene] = total_reads
        genes.append(current_gene)
        loop_count += 1
        if loop_count % 5000 == 0:
            print 'processed '+str(loop_count)+' genes from dataset '+str(item)
            
    f.close()
e.close()
o = open(output_file, 'w')
output_line = 'transcript'
for item in data_types:
    output_line += '\t'+str(item)
o.write(output_line +'\n')
for g in genes:
    output_line = str(g)
    for item in datasets:
        output_line += '\t'+str(reads[item][g])
    o.write(output_line+'\n')
o.close()
